# Supplementary material for: Absolute Quantitative Targeted Monitoring of Potential Plasma Protein Biomarkers: A Pilot Study on Healthy Individuals
Source: Biomedicines. 2024 Oct 21;12(10):2403. doi: 10.3390/biomedicines12102403 (PMC11504031; doi:10.3390/biomedicines12102403)
Supplement: Supplementary file 1 [file biomedicines-12-02403-s001.zip]

Archive with 1 entries (1 files):
- biomedicines-3253414-supplementary.xlsx
