# Supplementary material for: Absolute Quantitative Targeted Monitoring of Potential Plasma Protein Biomarkers: A Pilot Study on Healthy Individuals
Source: Biomedicines. 2024 Oct 21;12(10):2403. doi: 10.3390/biomedicines12102403 (PMC11504031; doi:10.3390/biomedicines12102403)
Supplement: Supplementary file 1 [file biomedicines-12-02403-s001.zip › biomedicines-3253414-supplementary.xlsx]

## Sheet: Table S1
Table S1. Calibration curve
peptide	protein	LLQ, fmol/mkl	Calculated concentration, fmol/ul																								Mean Calculated concentration, fmol/ul								Real concentration, fmol/ul								Accuracy
			A	A(2)	A(3)	B	B(2)	B(3)	C	C(2)	C(3)	D	D(2)	D(3)	E	E(2)	E(3)	F	F(2)	F(3)	G	G(2)	G(3)	H	H(2)	H(3)	A	B	C	D	E	F	G	H	A	B	C	D	E	F	G	H	A	B	C	D	E	F	G
GIIDPTK	60 kDa heat shock protein mitochondrial	13.9	NA	NA	NA	NA	15.5	13.9	25.9	28.6	26.1	112	110	119	227	227	219	897	933	908	2250	2260	2280	5340	5190	5510	NA	14.7	26.8667	113.667	224.333	912.667	2263.33	5346.67	NA	13.9176	27.8352	111.341	222.681	890.726	2226.81	5567.04	NA	0.0804018	0.0561973	0.0404651	0.0184889	0.0298785	0.0173294
IDAVYEAPQEEK	72 KDa type IV collagenase	16.1	NA	NA	NA	NA	NA	17.5	31.4	27.7	27.1	132	129	138	271	264	268	1070	1070	1060	2690	2640	2770	6320	6110	6310	NA	17.5	28.7333	133	267.667	1066.67	2700	6246.67	NA	16.1175	32.235	128.94	257.88	1031.52	2578.8	6447	NA	NA	0.123612	0.0428199	0.0395459	0.0343778	0.0513803
ITPSYVAFTPEGER	78 kDa glucose-regulated protein	18.9	NA	NA	22.5	48.7	45.7	49.2	93.4	84.3	90.1	383	379	378	763	771	758	3140	3190	3090	7530	7880	7760	18100	17600	18100	22.5	47.8667	89.2667	380	764	3140	7723.33	17933.3	18.8654	47.1635	94.327	377.308	754.616	3018.46	7546.16	18865.4	0.19266	0.0360034	0.066844	0.00914829	0.0143176	0.0424755	0.030358
IILLSYGK	A disintegrin and metalloproteinase with thrombospondin motifs 2	1.76	NA	1.83	1.87	4.83	4.29	3.75	8.14	8.67	9.14	37.4	36.8	37.7	67	70.7	71.8	289	288	281	721	708	724	1680	1680	1700	1.85	4.29	8.65	37.3	69.8333	286	717.667	1686.67	1.764	4.41	8.82	35.28	70.56	282.24	705.6	1764	0.0500538	0.103616	0.050165	0.0582302	0.0308671	0.0183436	0.019731
LYNPDVR	A disintegrin and metalloproteinase with thrombospondin motifs 9	15.8	NA	NA	16.8	41.4	39.8	41.3	79.7	74.6	74.2	323	330	321	647	642	638	2640	2610	2560	6410	6420	6340	14600	14700	15000	16.8	40.8333	76.1667	324.667	642.333	2603.33	6390	14766.7	15.82	39.55	79.1	316.4	632.8	2531.2	6328	15820	0.0619469	0.0373534	0.048756	0.0288333	0.0161498	0.031338	0.0112972
SYELPDGQVITIGNER	Actin, aortic smooth muscle	40.7	45	NA	NA	97	105	106	197	200	205	838	823	840	1630	1660	1650	6610	6540	6750	16500	16200	16400	38700	39000	38700	45	102.667	200.667	833.667	1646.67	6633.33	16366.7	38800	40.7373	101.843	203.687	814.747	1629.49	6517.97	16294.9	40737.3	0.104638	0.0403656	0.0219612	0.0250191	0.0130251	0.0221958	0.00882961
DVIVHPLPLK	Adhesion G protein-coupled receptor F5	1.37	NA	NA	NA	NA	NA	NA	2.07	2.15	2.66	10.6	12.1	10.6	23	21.4	21.8	95	91.2	93.7	229	243	238	531	557	540	NA	NA	2.29333	11.1	22.0667	93.3	236.667	542.667	NA	1.37343	2.74686	10.9874	21.9749	87.8995	219.749	549.372	NA	NA	0.190555	0.0651661	0.0312191	0.0640046	0.0813749
LLEYDTVTR	Adipocyte plasma membrane-associated protein	5.45	5.65	5.47	5.91	12.2	12.5	12.3	25.9	27.3	26.2	112	111	110	231	232	225	885	893	918	2250	2240	2220	5230	5200	5230	5.67667	12.3333	26.4667	111	229.333	898.667	2236.67	5220	5.45359	13.634	27.268	109.072	218.144	872.575	2181.44	5453.6	0.0526304	0.0958355	0.0367521	0.019197	0.0532157	0.0339644	0.0259551
IFYNQQNHYDGSTGK	Adiponectin	6.14	6.25	NA	6.27	16.2	16.1	15.1	33.5	26.9	30.2	126	124	126	242	251	253	992	1020	958	2500	2480	2440	5770	5940	5850	6.26	15.8	30.2	125.333	248.667	990	2473.33	5853.33	6.1441	15.3602	30.7205	122.882	245.764	983.055	2457.64	6144.1	0.0189344	0.0431873	0.0893296	0.0213739	0.0227699	0.0267379	0.0119917
LDVASEFR	ADM	5.15	NA	5.24	6.12	12.9	13.1	11.5	24.6	23.4	23.7	109	104	107	217	197	212	828	873	852	2170	2160	2120	4840	4930	4870	5.68	12.5	23.9	106.667	208.667	851	2150	4880	5.14538	12.8635	25.7269	102.908	205.815	823.261	2058.15	5145.38	0.134567	0.0621316	0.0737254	0.0416297	0.0435536	0.0404228	0.0458441
DADPDTFFAK	Afamin	43.2	NA	NA	43.2	111	108	114	218	205	215	859	882	892	1750	1750	1740	7130	7090	6960	17600	17300	17100	40200	41000	41100	43.2	111	212.667	877.667	1746.67	7060	17333.3	40766.7	43.176	107.94	215.88	863.52	1727.04	6908.16	17270.4	43176	0.000555864	0.0363132	0.029738	0.0228995	0.0116875	0.0243613	0.0124434
NWGLSVYADKPETTK	Alpha-1-acid glycoprotein 1	152	NA	NA	164	382	368	377	742	722	737	3060	3070	3100	6280	6240	6190	24700	24600	24600	59600	59000	60100	NA	NA	NA	164	375.667	733.667	3076.67	6236.67	24633.3	59566.7	NA	151.874	379.684	759.368	3037.47	6074.95	24299.8	60749.5	NA	0.0798451	0.0185667	0.0356482	0.0140645	0.0273022	0.0138629	0.0208296
EIGELYLPK	Alpha-1-antichymotrypsin	26.3	NA	26.4	27.2	68.7	64.2	68.2	126	123	123	533	550	541	1060	1080	1090	4460	4300	4390	10700	10600	10600	24600	24900	24700	26.8	67.0333	124	541.333	1076.67	4383.33	10633.3	24733.3	26.348	65.87	131.74	526.96	1053.92	4215.68	10539.2	26348	0.0229078	0.0353075	0.0597247	0.0302925	0.0246144	0.0426955	0.00998912
SVLGQLGITK	Alpha-1-antitrypsin	47.7	50	NA	NA	118	126	117	225	230	231	950	971	973	1960	1950	1960	7790	7910	7850	19600	19400	19500	45400	44400	45400	50	120.333	228.667	964.667	1956.67	7850	19500	45066.7	47.726	119.315	238.63	954.52	1909.04	7636.16	19090.4	47726	0.047647	0.0348189	0.0431767	0.0152243	0.0250699	0.0287291	0.0218779
LETPDFQLFK	Alpha-1B-glycoprotein VAR 018369	60.3	63.3	NA	62.6	148	148	152	286	289	300	1240	1230	1240	2440	2480	2450	9900	9910	9950	24500	24700	24400	56500	56800	57300	62.95	149.333	291.667	1236.67	2456.67	9920	24533.3	56866.7	60.291	150.727	301.455	1205.82	2411.64	9646.56	24116.4	60291	0.0444832	0.0155582	0.0381171	0.0258785	0.0199565	0.0284342	0.0180453
LGNQEPGGQTALK	Alpha-2-antiplasmin	33.2	NA	38.8	NA	79.1	75.6	87.5	162	167	157	664	677	663	1360	1400	1330	5470	5510	5510	13500	13800	13200	31300	31400	32000	38.8	80.7333	162	668	1363.33	5496.67	13500	31566.7	33.18	82.95	165.9	663.6	1327.2	5308.8	13272	33180	0.169379	0.0658642	0.0340322	0.0116752	0.0347563	0.0355656	0.025214
FSVVYAK	Alpha-2-HS-glycoprotein	31.1	33.2	NA	31.3	72.1	78	80.7	148	151	148	636	628	629	1280	1290	1280	5140	5070	5070	12800	12700	12700	29700	29000	29200	32.25	76.9333	149	631	1283.33	5093.33	12733.3	29300	31.059	77.6475	155.295	621.18	1242.36	4969.44	12423.6	31059	0.0490511	0.0471537	0.0415461	0.0168149	0.0331978	0.0258002	0.0252181
AIGYLNTGYQR	Alpha-2-macroglobulin	50	NA	56.4	NA	136	121	135	249	226	235	987	1030	1040	2000	2040	2060	8180	8220	8080	20200	20900	20200	47300	47200	46500	56.4	130.667	236.667	1019	2033.33	8160	20433.3	47000	50.0081	125.02	250.041	1000.16	2000.33	8001.3	20003.3	50008.1	0.127816	0.0709903	0.0655235	0.029719	0.0206832	0.021155	0.0270998
DINTFIHGNK	Angiogenin	4.26	NA	NA	4.41	10.6	10.7	10.9	20.8	20.5	20.4	87.3	85.1	87.8	172	174	173	701	667	699	1710	1650	1670	NA	NA	NA	4.41	10.7333	20.5667	86.7333	173	689	1676.67	NA	4.26458	10.6614	21.3229	85.2915	170.583	682.332	1705.83	NA	0.0341004	0.0135028	0.0363497	0.0217911	0.0149554	0.0248337	0.0224972
DLVFSTWDHK	Angiopoietin-related protein 3	69.5	69.7	NA	72.7	172	171	174	339	330	323	1420	1420	1430	2990	2880	2890	11600	11800	11400	28400	28700	28500	62900	62900	62700	71.2	172.333	330.667	1423.33	2920	11600	28533.3	62833.3	69.5042	173.761	347.521	1390.08	2780.17	11120.7	27801.7	69504.2	0.0325732	0.0109083	0.0520318	0.0241575	0.0533739	0.0455345	0.0266959
ALQDQLVLVAAK	Angiotensinogen	59.3	NA	61	59.4	147	156	143	299	289	299	1260	NA	1230	NA	2460	NA	9730	9740	9750	22900	23100	23100	NA	NA	52900	60.2	148.667	295.667	1245	2460	9740	23033.3	52900	59.346	148.365	296.73	1186.92	2373.84	9495.36	23738.4	59346	0.0197179	0.0366991	0.0162858	0.050539	0.0362956	0.0257785	0.0299659
DDLYVSDAFHK	Antithrombin-III	34.4	NA	35.4	NA	NA	NA	NA	166	153	186	621	760	729	1340	1300	1370	5330	5510	5720	13300	13700	13400	33500	32800	32200	35.4	NA	168.333	703.333	1336.67	5520	13466.7	32833.3	34.392	85.9801	171.96	687.841	1375.68	5502.73	13756.8	34392.1	0.0293076	NA	0.0816996	0.0894967	0.0351965	0.0291323	0.0244439
ATEHLSTLSEK	Apolipoprotein A-I	134	149	NA	NA	346	348	330	614	659	659	2720	2740	2670	5290	5510	5430	21600	22000	22400	54500	56800	55300	130000	126000	128000	149	341.333	644	2710	5410	22000	55533.3	128000	134.354	335.886	671.772	2687.09	5374.17	21496.7	53741.7	134354	0.109008	0.0289516	0.0520214	0.0138833	0.0181843	0.0279108	0.0377634
SPELQAEAK	Apolipoprotein A-II	131	NA	NA	NA	277	270	341	550	729	611	2770	2680	2660	5380	5620	5130	20500	21600	21900	55000	54200	55100	129000	127000	125000	NA	296	630	2703.33	5376.67	21333.3	54766.7	127000	130.995	327.488	654.976	2619.9	5239.81	20959.2	52398.1	130995	NA	0.136973	0.119679	0.0367086	0.046259	0.0338104	0.0458524
LGEVNTYAGDLQK	Apolipoprotein A-IV	30.1	31.9	NA	NA	82.2	72.4	68.3	150	142	155	614	581	628	1250	1230	1220	5000	4980	4870	12000	12300	12000	28500	28900	28700	31.9	74.3	149	607.667	1233.33	4950	12100	28700	30.114	75.285	150.57	602.28	1204.56	4818.24	12045.6	30114	0.059308	0.0785565	0.0370563	0.0339151	0.0260345	0.029808	0.0125792
FPEVDVLTK	Apolipoprotein B-100	7.96	8.1	8.01	8.26	19.7	18.4	18.8	38.6	38.3	41	161	165	163	326	327	315	1290	1310	1300	3270	3300	3250	7550	7660	7630	8.12333	18.9667	39.3	163	322.667	1300	3273.33	7613.33	7.96177	19.9044	39.8089	159.235	318.471	1273.88	3184.71	7961.77	0.0240913	0.0544579	0.0329345	0.0257699	0.0215634	0.02148	0.0285663
EWFSETFQK	Apolipoprotein C-I	60.5	NA	NA	67.8	151	151	150	285	312	280	1210	1300	1230	2420	2480	2480	9820	9910	9890	24500	24800	24600	57800	57700	56600	67.8	150.667	292.333	1246.67	2460	9873.33	24633.3	57366.7	60.4955	151.239	302.478	1209.91	2419.82	9679.28	24198.2	60495.5	0.120744	0.00490169	0.0573062	0.0440452	0.0203057	0.0204405	0.0187058
TYLPAVDEK	Apolipoprotein C-II	8.67	8.82	NA	9.6	23.1	21.4	22.6	40.5	41.8	41.7	175	173	176	356	345	356	1430	1450	1410	3520	3480	3540	8260	8170	8270	9.21	22.3667	41.3333	174.667	352.333	1430	3513.33	8233.33	8.66742	21.6686	43.3371	173.348	346.697	1386.79	3466.97	8667.42	0.077093	0.0460629	0.0482043	0.0104685	0.0220908	0.0333105	0.0151855
GWVTDGFSSLK	Apolipoprotein C-III	54.7	NA	NA	56.7	138	134	140	270	259	265	1120	1130	1110	2230	2230	2260	9020	9080	8900	22100	22200	22300	50900	50800	51000	56.7	137.333	264.667	1120	2240	9000	22200	50900	54.656	136.64	273.28	1093.12	2186.24	8744.96	21862.4	54656	0.0373975	0.0189476	0.0355554	0.0256996	0.0254268	0.0303937	0.0158872
ELLETVVNR	Apolipoprotein C-IV	11.2	NA	12.1	NA	27.9	29.9	26.7	52	54.4	52.4	231	224	225	452	460	442	1830	1850	1860	4560	4630	4580	10500	10600	10500	12.1	28.1667	52.9333	226.667	451.333	1846.67	4590	10533.3	11.1521	27.8802	55.7604	223.041	446.083	1784.33	4460.83	11152.1	0.0850003	0.0484454	0.0540827	0.0213603	0.0202738	0.0356273	0.0296994
NILTSNNIDVK	Apolipoprotein D	40.5	43	NA	NA	106	102	99.6	189	198	194	811	840	812	1640	1670	1660	6530	6590	6670	16700	16500	16400	38900	37900	37800	43	102.533	193.667	821	1656.67	6596.67	16533.3	38200	40.4561	101.14	202.28	809.122	1618.24	6472.97	16182.4	40456.1	0.062881	0.0295126	0.04631	0.0221694	0.0249635	0.0210632	0.0230131
LGPLVEQGR	Apolipoprotein E	12.2	12.5	12.4	12.3	29.6	30.6	30.8	59.6	58.5	55.6	239	254	252	495	494	504	2040	2030	2010	4980	5070	4960	11800	11800	11700	12.4	30.3333	57.9	248.333	497.667	2026.67	5003.33	11766.7	12.2346	30.5865	61.173	244.692	489.384	1957.54	4893.84	12234.6	0.0150765	0.019054	0.0601946	0.0309845	0.0192583	0.0358853	0.0244163
SGVQQLIQYYQDQK	Apolipoprotein F	7.8	NA	NA	NA	8.17	NA	NA	13.2	15.1	15.7	67.9	64.9	63	126	137	130	519	516	543	1370	1270	1290	2910	2940	2860	NA	8.17	14.6667	65.2667	131	526	1310	2903.33	NA	7.80144	15.6029	62.4115	124.823	499.292	1248.23	3120.58	NA	NA	0.0909108	0.0560121	0.0614428	0.0587107	0.0603892
VAQELEEK	Apolipoprotein L1	249	NA	NA	NA	NA	NA	NA	NA	NA	NA	284	258	265	482	503	441	2100	2000	2040	5200	5190	5180	12300	12200	13100	NA	NA	NA	269	475.333	2046.67	5190	12533.3	NA	NA	NA	248.775	497.55	1990.2	4975.5	12438.7	NA	NA	NA	0.0925164	0.0683483	0.0350917	0.0431433
AFLLTPR	Apolipoprotein M	7.56	7.8	NA	7.77	19.3	19.4	19.1	37.9	36.6	35.6	158	153	153	304	310	309	1230	1260	1230	3070	3030	3060	7050	7190	7040	7.785	19.2667	36.7	154.667	307.667	1240	3053.33	7093.33	7.56	18.9	37.8	151.2	302.4	1209.6	3024	7560	0.029828	0.020492	0.0383065	0.0277252	0.0194591	0.0277187	0.0112109
GTYSTTVTGR	Apolipoprotein(a)	52.2	52.7	59	NA	122	131	126	246	260	252	1080	1050	1110	2150	2110	2160	8630	8750	8540	21100	21200	21400	47600	48900	49800	55.85	126.333	252.667	1080	2140	8640	21233.3	48766.7	52.1538	130.384	260.769	1043.08	2086.15	8344.6	20861.5	52153.8	0.093117	0.0419851	0.038066	0.0424807	0.0278124	0.0368703	0.0187995
NMLEMIFTPR	Aromatase	55.6	NA	NA	64.1	135	130	134	259	261	260	1130	1120	1130	2290	2280	2270	9170	9270	9210	23000	23200	23000	54300	53500	54000	64.1	133	260	1126.67	2280	9216.67	23066.7	53933.3	55.6107	139.027	278.054	1112.21	2224.43	8897.72	22244.3	55610.7	0.152655	0.0460507	0.064995	0.0136677	0.0252503	0.0361426	0.0372123
ITDYGLESFR	Atrial natriuretic peptide receptor 1	6.23	NA	7.14	NA	14.6	16.1	14.4	27.9	30.2	31.1	128	129	120	262	267	251	1060	1030	1030	2510	2570	2530	5910	5870	5960	7.14	15.0333	29.7333	125.667	260	1040	2536.67	5913.33	6.23	15.575	31.15	124.6	249.2	996.8	2492	6230	0.146067	0.059851	0.0627647	0.0334393	0.0509657	0.0456018	0.0205296
SVNNVVVR	Attractin	14.1	NA	NA	NA	14.6	NA	14.5	25.2	26.8	22.6	120	122	110	228	237	233	900	958	941	2330	2400	2390	5600	5350	5620	NA	14.55	24.8667	117.333	232.667	933	2373.33	5523.33	NA	14.1099	28.2197	112.879	225.758	903.031	2257.58	5643.95	NA	NA	0.133715	0.0609908	0.0346771	0.0427568	0.0530708
ALSLASSSGSDK	Autism susceptibility gene 2 protein	65.1	NA	NA	NA	NA	NA	NA	NA	NA	NA	66.4	NA	NA	143	143	141	540	524	542	1340	1300	1330	3220	3250	3150	NA	NA	NA	66.4	142.333	535.333	1323.33	3206.67	NA	NA	NA	65.1428	130.286	521.143	1302.86	3257.14	NA	NA	NA	0.0192988	0.0927541	0.0313114	0.0204258
ATVVYQGER	Beta-2-glycoprotein 1	30.6	35.9	NA	NA	77.1	75.8	80.2	159	146	142	647	643	619	1200	1260	1200	5040	4860	4910	12400	12300	12600	29500	28100	28900	35.9	77.7	149	636.333	1220	4936.67	12433.3	28833.3	30.555	76.3875	152.775	611.1	1222.2	4888.8	12222	30555	0.17493	0.0296488	0.0535447	0.0459827	0.023212	0.0183488	0.0200779
VNHVTLSQPK	Beta-2-microglobulin	77.9	NA	NA	NA	NA	NA	NA	NA	NA	NA	NA	82.1	81.5	166	160	162	653	662	653	1650	1560	1670	3750	3810	3660	NA	NA	NA	81.8	162.667	656	1626.67	3740	NA	NA	NA	77.8596	155.719	622.877	1557.19	3892.98	NA	NA	NA	0.0507555	0.0474039	0.0536122	0.0541707
ALEQDLPVNIK	Beta-Ala-His dipeptidase	15.8	NA	NA	NA	40.8	34.5	41.7	63.9	72.1	76.6	337	325	333	648	622	635	2630	2650	2650	6420	6540	6530	15300	15200	15100	NA	39	70.8667	331.667	635	2643.33	6496.67	15200	15.7944	39.4861	78.9721	315.888	631.777	2527.11	6317.77	15794.4	NA	0.082049	0.122338	0.0523861	0.0175585	0.0461427	0.0295953
SHLIIAQVAK	Biotinidase	20.5	NA	NA	NA	NA	NA	NA	NA	NA	NA	86.2	78.5	75.2	161	164	171	680	681	685	1800	1670	1650	4090	4010	4040	NA	NA	NA	79.9667	165.333	682	1706.67	4046.67	NA	NA	NA	81.9951	163.99	655.96	1639.9	4099.75	NA	NA	NA	0.0614126	0.0268307	0.0398332	0.0574626
EDVYVVGTVLR	C4b-binding protein alpha chain	27.7	NA	31	28.3	72.4	70.1	74.2	140	132	127	572	579	563	1130	1140	1120	4450	4480	4500	11100	11000	10900	26800	26100	26400	29.65	72.2333	133	571.333	1130	4476.67	11000	26433.3	27.7004	69.251	138.502	554.008	1108.02	4432.06	11080.2	27700.4	0.0856081	0.049414	0.0554299	0.0334323	0.0211651	0.0110802	0.0103267
INENTGSVSVTR	Cadherin-13	70.6	71.7	71.4	NA	182	159	175	353	331	367	1470	1480	1480	2860	2940	2800	11300	11600	11400	28500	28600	28100	66100	66800	66100	71.55	172	350.333	1476.67	2866.67	11433.3	28400	66333.3	70.5553	176.388	352.777	1411.11	2822.21	11288.8	28222.1	70555.3	0.0142574	0.0599779	0.0425694	0.0465803	0.0257106	0.0169078	0.00991538
ELDSTGTPTGK	Cadherin-5	40.1	NA	NA	NA	45.6	NA	NA	71	86.3	72.7	312	360	377	639	706	565	2650	2560	2460	6220	7130	6300	15600	15700	15400	NA	45.6	76.6667	349.667	636.667	2556.67	6550	15566.7	NA	40.0864	80.1727	320.691	641.382	2565.53	6413.82	16034.5	NA	NA	0.0959493	0.124619	0.0900858	0.0304449	0.0675686
FHTFPQTAIGVGAPGK	Calcitonin	5.71	NA	NA	NA	6.47	5.95	6.25	12.3	14.2	11	52.1	42.4	49.2	81.6	85.3	88.3	350	364	347	923	929	878	2150	2140	2070	NA	6.22333	12.5	47.9	85.0667	353.667	910	2120	NA	5.7085	11.417	45.668	91.336	365.344	913.36	2283.4	NA	0.0976094	0.149147	0.101553	0.0749106	0.0378528	0.0251886
NNFVPTNVGSK	Calcitonin gene-related peptide 1	1.5	NA	1.52	1.76	3.64	4.06	2.96	7.63	6.52	6.74	32	29	34.6	59.8	60.4	63.1	257	238	246	616	642	606	1420	1400	1450	1.64	3.55333	6.96333	31.8667	61.1	247	621.333	1423.33	1.4998	3.74949	7.49898	29.9959	59.9919	239.967	599.919	1499.8	0.123047	0.131715	0.0959028	0.0985312	0.0302253	0.0437307	0.0437479
VLDALQAIK	Carbonic anhydrase 1	5.41	6.16	5.62	5.43	13	12	10.9	24.6	25	24.6	114	108	109	225	226	225	941	880	927	2300	2320	2230	5270	5140	5290	5.73667	11.9667	24.7333	110.333	225.333	916	2283.33	5233.33	5.40922	13.5231	27.0461	108.184	216.369	865.476	2163.69	5409.22	0.0832615	0.131409	0.0857961	0.0313552	0.0414886	0.0657013	0.0581011
IAWHVIR	Carboxypeptidase B2	37.1	40.7	NA	46.7	97.8	74.9	84.1	196	189	193	715	740	758	1530	1490	1400	6110	6270	6280	15500	15100	15300	34000	35600	35200	43.7	85.6	192.667	737.667	1473.33	6220	15300	34933.3	37.0626	92.6564	185.313	741.251	1482.5	5930.01	14825	37062.6	0.19653	0.126931	0.0425935	0.0242735	0.037189	0.0506353	0.0338793
SIPQVSPVR	Carboxypeptidase N catalytic chain	2.45	NA	2.73	2.6	6.11	6.33	5.53	12.2	12.1	12.1	49.8	47.5	49.8	101	99.6	103	400	401	394	990	1000	996	2320	2340	2330	2.665	5.99	12.1333	49.0333	101.2	398.333	995.333	2330	2.44852	6.12129	12.2426	48.9703	97.9406	391.763	979.406	2448.52	0.0923137	0.0591513	0.00971882	0.0221779	0.0361998	0.0185357	0.0167944
AGGSWDLAVQER	Carboxypeptidase N subunit 2	8.79	NA	9.33	9.21	24.2	21.1	20.3	40.8	41.7	43.3	172	178	193	370	367	364	1410	1410	1420	3550	3670	3550	8240	8200	8480	9.27	21.8667	41.9333	181	367	1413.33	3590	8306.67	8.79317	21.9829	43.9659	175.863	351.727	1406.91	3517.27	8793.17	0.0546548	0.0766933	0.0518666	0.0580955	0.0439782	0.00566464	0.0261966
GVASLFAGR	Cartilage acidic protein 1	4.83	4.99	NA	5.3	12.8	12.1	11.9	24.3	22.4	23.2	100	96.3	92.9	199	200	195	801	786	801	1950	1940	1950	4630	4600	4640	5.145	12.2667	23.3	96.4	198	796	1946.67	4623.33	4.83	12.075	24.15	96.6	193.2	772.8	1932	4830	0.0726853	0.0356805	0.0477389	0.0300861	0.0272449	0.0313841	0.00797393
AIDGINQR	Cathelicidin antimicrobial peptide	14.7	NA	15.1	15	33.1	40.6	36	74.9	67.3	71	309	306	293	586	588	577	2410	2420	2410	5840	6090	6020	14200	14300	14100	15.05	36.5667	71.0667	302.667	583.667	2413.33	5983.33	14200	14.7006	36.7515	73.503	294.012	588.024	2352.09	5880.24	14700.6	0.0240106	0.0841733	0.0536736	0.0377412	0.0110044	0.0261129	0.0250619
SQFEGFVK	CD40 ligand	60.7	62.4	NA	61.5	151	156	155	298	288	296	1210	1250	1240	2490	2460	2450	10200	9910	10100	24800	24100	25100	56400	56400	56700	61.95	154	294	1233.33	2466.67	10070	24666.7	56500	60.69	151.725	303.45	1213.8	2427.6	9710.4	24276	60690	0.0220456	0.0206772	0.0342423	0.0213321	0.0175498	0.039049	0.0235981
YGFIEGHVVIPR	CD44 antigen	38.3	NA	NA	40.2	97	95.6	95	181	181	177	780	775	799	1560	1590	1570	6320	6230	6230	15800	15800	15600	35900	36200	36700	40.2	95.8667	179.667	784.667	1573.33	6260	15733.3	36266.7	38.2744	95.686	191.372	765.488	1530.98	6123.9	15309.8	38274.4	0.0503107	0.00895896	0.0619536	0.0284629	0.0288416	0.0232788	0.0283442
LVGGLHR	CD5 antigen-like	21	NA	NA	NA	NA	NA	NA	NA	NA	NA	87.5	83.3	84.1	155	175	163	738	694	701	1730	1680	1770	3950	4160	4240	NA	NA	NA	84.9667	164.333	711	1726.67	4116.67	NA	NA	NA	84	168	672	1680	4200	NA	NA	NA	0.0245423	0.0535714	0.0647564	0.0353821
EGGQTAPASTR	cDNA FLJ53327, highly similar to Gelsolin (NOT REVIEWED)	1120	NA	NA	NA	NA	NA	NA	NA	NA	NA	1220	NA	1150	2370	2610	2240	9180	9510	9320	23800	22300	23800	54000	54000	52600	NA	NA	NA	1185	2406.67	9336.67	23300	53533.3	NA	NA	NA	1122.48	2244.96	8979.83	22449.6	56123.9	NA	NA	NA	0.0638333	0.0992437	0.0424959	0.0492659
IYHSHIDAPK	Ceruloplasmin	104	NA	NA	NA	NA	106	NA	197	195	198	952	837	831	1750	1710	1640	7270	7070	6730	17100	17100	17600	41300	41400	40600	NA	106	196.667	873.333	1700	7023.33	17266.7	41100	NA	104.476	208.952	835.81	1671.62	6686.48	16716.2	41790.5	NA	0.0145849	0.0590992	0.0803334	0.03206	0.0604101	0.0358221
GVSLFDIINPEIITR	Cholesteryl ester transfer protein	132	NA	NA	NA	NA	NA	NA	232	227	236	1110	1130	1160	2140	2200	2130	8910	8960	8790	22200	22000	22300	54200	53600	53000	NA	NA	231.667	1133.33	2156.67	8886.67	22166.7	53600	NA	NA	263.795	1055.18	2110.36	8441.43	21103.6	52758.9	NA	NA	0.122588	0.0765853	0.0263839	0.0534175	0.050721
YLTLNTESTR	Cholinesterase	7.08	NA	8.41	NA	18.9	18.7	19.5	35.9	29.3	34.5	138	137	153	290	282	290	1170	1160	1120	2880	2880	2930	6740	6730	6670	8.41	19.0333	33.2333	142.667	287.333	1150	2896.67	6713.33	7.08442	17.7111	35.4221	141.688	283.377	1133.51	2833.77	7084.42	0.187112	0.0770859	0.101211	0.0521091	0.0192883	0.0239772	0.023703
ELQDLALQGAK	Chromogranin-A	10.8	11.5	NA	11.4	28.5	26.9	20.8	50.6	52.5	53.8	211	212	219	433	428	427	1750	1760	1800	4630	4530	4460	10600	10600	10600	11.45	25.4	52.3	214	429.333	1770	4540	10600	10.7635	26.9088	53.8175	215.27	430.54	1722.16	4305.4	10763.5	0.0639485	0.135443	0.0372998	0.0175542	0.00670993	0.0304792	0.0568471
ELDESLQVAER	Clusterin	16.9	18.4	NA	20.8	37.5	33.3	36.7	79.8	77.3	75.2	361	366	370	694	691	728	2710	2750	2710	7060	7140	7080	16700	16400	17200	19.6	35.8333	77.4333	365.667	704.333	2723.33	7093.33	16766.7	16.9257	42.3142	84.6283	338.513	677.027	2708.11	6770.27	16925.7	0.173182	0.15909	0.087874	0.0809477	0.0473397	0.0089497	0.047982
SALVLQYLR	Coagulation factor IX	64.6	NA	66.8	NA	162	165	160	312	310	308	1310	1340	1310	2620	2620	2640	10700	10500	10500	26600	26700	26200	60600	61300	61200	66.8	162.333	310	1320	2626.67	10566.7	26500	61033.3	64.621	161.552	323.105	1292.42	2584.84	10339.4	25848.4	64621	0.03372	0.0136066	0.040873	0.023982	0.0165878	0.0238009	0.0265581
AEVDDVIQVR	Coagulation factor V	69	72.7	NA	NA	166	173	178	351	330	335	1430	1380	1430	2900	2800	2850	11300	11000	11300	28000	27500	27400	66300	64600	65100	72.7	172.333	338.667	1413.33	2850	11200	27633.3	65333.3	69.0217	172.554	345.108	1380.43	2760.87	11043.5	27608.7	69021.7	NA	0.0285508	0.0319685	0.029318	0.0355096	0.0191022	0.00954856
MLEVPYVDR	Coagulation factor X	15.8	NA	NA	17.6	40.7	36.2	37.9	77.3	79.5	76	319	325	327	651	639	625	2620	2630	2610	6480	6410	6480	15100	15100	15300	17.6	38.2667	77.6	323.667	638.333	2620	6456.67	15166.7	15.8428	39.6071	79.2141	316.856	633.713	2534.85	6337.13	15842.8	0.110913	0.0577891	0.0273449	0.0240219	0.0182829	0.0337453	0.0195687
TSESGLPSTR	Coagulation factor XI	7.4	8.56	NA	NA	14.1	20.5	22.6	40.5	42.5	35.8	150	130	142	306	290	299	1250	1140	1180	2990	2910	2860	7240	7320	6990	8.56	19.0667	39.6	140.667	298.333	1190	2920	7183.33	7.39536	18.4884	36.9768	147.907	295.814	1183.26	2958.14	7395.36	NA	0.198019	0.103927	0.0740571	0.0237199	0.0388401	0.0222231
EQPPSLTR	Coagulation factor XII	10.1	NA	10.2	10.9	25.5	20.6	27.8	43.8	51	50.5	220	203	217	431	411	417	1640	1680	1600	4050	4000	4050	9450	9650	9570	10.55	24.6333	48.4333	213.333	419.667	1640	4033.33	9556.67	10.1017	25.2543	50.5087	202.035	404.069	1616.28	4040.69	10101.7	0.0562994	0.12141	0.0768903	0.066875	0.0438191	0.0249749	0.00611096
GTYIPVPIVSELQSGK	Coagulation factor XIII A chain	3.41	4.02	NA	NA	9.25	10.2	8.7	15.3	17.3	16.6	69.1	67.9	67.2	134	140	137	562	557	559	1370	1370	1370	3190	3220	3260	4.02	9.38333	16.4	68.0667	137	559.333	1370	3223.33	3.41265	8.53163	17.0633	68.253	136.506	546.024	1365.06	3412.65	NA	0.12345	0.0622039	0.0118149	0.0183054	0.0246636	0.0036187
IQTHSTTYR	Coagulation factor XIII B chain	11.8	NA	NA	NA	NA	NA	11.9	25.9	20.7	20.2	95.5	102	102	186	180	208	841	812	813	1710	2150	1930	4530	4390	4520	NA	11.9	22.2667	99.8333	191.333	822	1930	4480	NA	11.8227	23.6453	94.5813	189.163	756.65	1891.63	4729.06	NA	NA	0.123611	0.0642891	0.0646595	0.0881753	0.097103
GVVGLPGQR	Collagen alpha-1(I) chain	14	NA	NA	16.5	36.8	36.5	35.7	61.8	68.3	70.3	291	285	288	571	539	569	2390	2320	2290	5780	5560	5600	13200	13400	13200	16.5	36.3333	66.8	288	559.667	2333.33	5646.67	13266.7	14.028	35.07	70.14	280.56	561.12	2244.48	5611.2	14028	0.176219	0.0383788	0.0703131	0.0279186	0.0262124	0.0437682	0.0181862
AVGLAGTFR	Collagen alpha-1(XVIII) chain	11.8	12.1	12.1	12	27.9	29.1	28.8	56.7	58.9	56.3	246	242	239	467	492	476	1920	1960	2000	4730	5020	4810	11500	11300	11300	12.0667	28.6	57.3	242.333	478.333	1960	4853.33	11366.7	11.8458	29.6145	59.229	236.916	473.832	1895.33	4738.32	11845.8	0.0190652	0.0383404	0.0378573	0.0258718	0.0237978	0.0382262	0.0354303
PAFSAIR	Complement C1q subcomponent subunit A	15	15.1	15.7	NA	35.4	39.5	36.5	73.8	72	69.8	308	310	294	591	602	605	2520	2390	2500	5950	6140	6110	14500	14600	14700	15.4	37.1333	71.8667	304	599.333	2470	6066.67	14600	14.9621	37.4053	74.8106	299.242	598.485	2393.94	5984.85	14962.1	0.0354759	0.0468892	0.0450178	0.0286112	0.0101557	0.039743	0.0195216
IAFSATR	Complement C1q subcomponent subunit B	5.02	5.09	NA	5.43	11.6	12.6	13.8	23.8	24.6	24.1	107	98.3	102	210	205	203	817	825	819	2020	2060	1980	4800	4760	4820	5.26	12.6667	24.1667	102.433	206	820.333	2020	4793.33	5.02109	12.5527	25.1054	100.422	200.843	803.374	2008.43	5021.09	0.0583984	0.0722212	0.0396357	0.0407616	0.029564	0.0215303	0.0172509
FQSVFTVTR	Complement C1q subcomponent subunit C	6.7	7.03	6.71	NA	17.4	16.3	16.3	33.6	33.6	30.5	142	142	137	269	268	269	1090	1080	1090	2700	2710	2750	6190	6410	6440	6.87	16.6667	32.5667	140.333	268.667	1086.67	2720	6346.67	6.69894	16.7474	33.4947	133.979	267.958	1071.83	2679.58	6698.94	0.0349642	0.0313354	0.0516838	0.0505866	0.00317728	0.0145235	0.0171046
GLTLHLK	Complement C1r subcomponent	15	NA	NA	NA	16.1	15.7	NA	27.9	31	29.2	118	122	120	254	244	243	984	947	984	2430	2420	2410	5620	5730	5730	NA	15.9	29.3667	120	247	971.667	2420	5693.33	NA	14.9938	29.9877	119.951	239.901	959.605	2399.01	5997.53	NA	0.0618906	0.0471739	0.0136201	0.0361132	0.0220988	0.00938693
VVVHPDYR	Complement C1r subcomponent-like protein	8.94	NA	NA	NA	10.6	NA	10.4	20.3	17.4	16	81.7	65.4	71.4	143	136	141	576	548	640	1410	1360	1390	NA	NA	3280	NA	10.5	17.9	72.8333	140	588	1386.67	3280	NA	8.94138	17.8828	71.531	143.062	572.248	1430.62	3576.55	NA	0.174674	0.100141	0.0958466	0.0296913	0.0727004	0.0339153
TNFDNDIALVR	Complement C1s subcomponent	50.8	NA	53.4	54.5	134	123	117	236	255	235	1020	1020	1040	2110	2050	2050	8480	8540	8170	20800	21100	20600	49000	48700	49100	53.95	124.667	242	1026.67	2070	8396.67	20833.3	48933.3	50.8158	127.04	254.079	1016.32	2032.63	8130.53	20326.3	50815.8	0.0626201	0.0584757	0.0597629	0.0137761	0.0230565	0.0383295	0.0269143
HAFILQDTK	Complement C2	98	NA	NA	NA	NA	NA	NA	NA	NA	NA	102	NA	109	190	219	210	827	816	750	2070	2160	1890	5000	4640	4760	NA	NA	NA	105.5	206.333	797.667	2040	4800	NA	NA	NA	98	196	784	1960	4900	NA	NA	NA	0.0844538	0.0812598	0.0467436	0.0703268
TGLQEVEVK	Complement C3	61.6	67.3	64.3	NA	148	148	154	283	306	299	1260	1270	1260	2520	2510	2390	10100	10000	9890	25300	25200	26000	60500	58200	59400	65.8	150	296	1263.33	2473.33	9996.67	25500	59366.7	61.551	153.877	307.755	1231.02	2462.04	9848.16	24620.4	61551	0.0732075	0.0311903	0.0493693	0.0265271	0.0244256	0.0174137	0.0385402
VGDTLNLNLR	Complement C4	9.48	10.8	NA	10.1	23.9	23.8	23.9	46	44.3	44.1	199	192	196	396	373	400	1530	1530	1520	3800	3780	3880	9140	8960	9370	10.45	23.8667	44.8	195.667	389.667	1526.67	3820	9156.67	9.47788	23.6947	47.3894	189.558	379.115	1516.46	3791.15	9477.88	0.109012	0.00752506	0.0575259	0.0356013	0.0419461	0.00741303	0.013703
VLSLAQEQVGGSPEK	Complement C4	65.8	72.9	67.4	NA	163	192	155	353	271	317	1360	1340	1370	2640	2660	2630	10700	10600	10800	27000	27100	27300	61700	61200	61600	70.15	170	313.667	1356.67	2643.33	10700	27133.3	61500	65.768	164.42	328.84	1315.36	2630.72	10522.9	26307.2	65768	0.078662	0.10246	0.112	0.0328037	0.00674287	0.0185343	0.0317593
VFQFLEK	Complement C5	7.04	7.26	NA	7.3	18.1	17.6	15.3	33.8	34.1	33.9	141	142	145	288	281	282	1190	1170	1150	2880	2890	2840	6760	6830	6790	7.28	17	33.9333	142.667	283.667	1170	2870	6793.33	7.0364	17.591	35.182	140.728	281.456	1125.82	2814.56	7036.4	0.0347365	0.0770264	0.0356682	0.0183207	0.0135024	0.0418339	0.0211401
DLHLSDVFLK	Complement component C6	43.4	45.9	NA	45.4	107	105	98.9	235	225	185	926	936	922	1670	1740	1870	7050	7020	7020	17500	17200	17300	40900	41100	40500	45.65	103.633	215	928	1760	7030	17333.3	40833.3	43.3591	108.398	216.796	867.182	1734.36	6937.46	17343.6	43359.1	0.0531487	0.0542404	0.099988	0.0704603	0.0500126	0.0134942	0.00721577
AASGTQNNVLR	Complement component C7	50.3	NA	54.1	55.8	121	128	92.6	239	265	217	1020	1080	1010	2130	1920	2080	8470	8330	8280	20900	20600	20600	49900	50500	48300	54.95	113.867	240.333	1036.67	2043.33	8360	20700	49566.7	50.3325	125.831	251.663	1006.65	2013.3	8053.2	20133	50332.5	0.0932809	0.154399	0.0900206	0.0428028	0.0469219	0.0393832	0.0290251
MESLGITSR	Complement component C8 alpha chain	11.6	11.8	12.1	NA	30.4	27.1	26.1	54.4	59.1	60.6	236	225	235	477	473	484	1900	1960	1920	4690	4730	4800	10900	10800	11200	11.95	27.8667	58.0333	232	478	1926.67	4740	10966.7	11.6171	29.0428	58.0857	232.343	464.686	1858.74	4646.86	11617.1	0.0314276	0.0751132	0.0454784	0.0214268	0.0302768	0.0389296	0.0223047
SDLEVAHYK	Complement component C8 beta chain	12.4	NA	12.7	13.2	31.2	32.6	28.7	63.6	55.5	62.7	245	247	263	499	521	517	2020	1960	2020	5100	5040	4750	11800	12000	11900	12.95	30.8333	60.6	251.667	512.333	2000	4963.33	11900	12.3871	30.9678	61.9355	247.742	495.484	1981.94	4954.84	12387.1	0.0497225	0.0522715	0.062373	0.0361689	0.0391064	0.0169331	0.0308912
LSPIYNLVPVK	Complement component C9	55	NA	56.3	55	139	137	135	267	269	262	1120	1110	1100	2250	2270	2240	9070	8890	8860	21500	21400	21600	NA	NA	NA	55.65	137	266	1110	2253.33	8940	21500	NA	54.9752	137.438	274.876	1099.5	2199.01	8796.03	21990.1	NA	0.0170429	0.0123016	0.0340207	0.0120944	0.0253472	0.0194691	0.0225936
EELLPAQDIK	Complement factor B	11.7	12	NA	11.9	29.5	30.9	28.9	54.4	56.4	54.3	240	238	253	476	470	478	1900	1950	1940	4760	4860	4720	11000	11200	11100	11.95	29.7667	55.0333	243.667	474.667	1930	4780	11100	11.7306	29.3265	58.653	234.612	469.224	1876.9	4692.24	11730.6	0.0191828	0.0322765	0.0638786	0.0478845	0.0136758	0.030545	0.0225225
SSQESYAHGTK	Complement factor H	154	NA	NA	NA	NA	NA	NA	NA	179	NA	634	616	626	1340	1190	1150	5170	5140	4610	12400	12900	12500	28400	28200	28600	NA	NA	179	625.333	1226.67	4973.33	12600	28400	NA	NA	153.771	615.084	1230.17	4920.67	12301.7	30754.2	NA	NA	NA	0.0205185	0.0665442	0.0533553	0.0299414
VFSLQWGEVK	Complement factor I	127	NA	131	127	318	318	318	612	605	598	2590	2610	2610	NA	5220	5150	20500	NA	20500	50500	51000	50300	NA	NA	NA	129	318	605	2603.33	5185	20500	50600	NA	127.07	317.676	635.352	2541.41	5082.81	20331.3	50828.1	NA	0.0218709	0.00102047	0.048611	0.0246479	0.021251	0.00829991	0.00732741
WSAGLTSSQVDLYIPK	Corticosteroid-binding globulin	1050	NA	NA	NA	NA	NA	NA	1960	1830	1960	8820	9050	8800	18100	17300	17700	68700	69900	70500	174000	171000	171000	405000	401000	399000	NA	NA	1916.67	8890	17700	69700	172000	401667	NA	NA	2095.08	8380.33	16760.7	67042.6	167607	419016	NA	NA	0.0900425	0.0623058	0.0593357	0.0411789	0.0275375
AFVFPK	C-reactive protein	5.82	NA	NA	NA	11.7	12.7	17.6	25.2	28.5	29	121	121	113	225	247	255	963	967	949	2360	2420	2400	5570	5500	5550	NA	14	27.5667	118.333	242.333	959.667	2393.33	5540	5.82169	14.5542	29.1084	116.434	232.868	931.47	2328.68	5821.69	NA	0.181185	0.0784851	0.0362663	0.0679651	0.0313842	0.0297605
DLFDPIIEDR	Creatine kinase B-type	4.79	4.9	NA	NA	12.2	11.9	12.9	22.7	22.6	22.2	95.8	100	95.4	197	192	193	785	780	778	1960	1960	1950	4600	4600	4600	4.9	12.3333	22.5	97.0667	194	781	1956.67	4600	4.78699	11.9675	23.935	95.7399	191.48	765.919	1914.8	4786.99	0.0236067	0.046479	0.0606286	0.0257743	0.0173353	0.0200615	0.022004
FEEILTR	Creatine kinase M-type	2.52	NA	2.86	NA	6.87	6.96	6.76	11.6	10.8	11.9	53.4	49.6	51.5	100	104	102	408	398	408	1050	1030	1020	2410	2430	2420	2.86	6.86333	11.4333	51.5	102	404.667	1033.33	2420	2.52	6.3	12.6	50.4	100.8	403.2	1008	2520	0.134921	0.0903554	0.0996551	0.0377332	0.0201041	0.0122444	0.028013
ALDFAVGEYNK	Cystatin-C	25.1	NA	NA	NA	27.8	27.2	25.8	49.1	44.3	53.3	210	194	203	401	413	400	1620	1660	1620	4010	4020	4040	9780	9420	9310	NA	26.9333	48.9	202.333	404.667	1633.33	4023.33	9503.33	NA	25.123	50.246	200.984	401.968	1607.87	4019.68	10049.2	NA	0.0794044	0.0779281	0.0332689	0.0161554	0.0197051	0.00323315
AELIVQPELK	Desmoplakin	72.5	NA	NA	NA	NA	NA	NA	NA	NA	NA	NA	NA	84.3	159	147	147	565	597	614	1520	1510	1470	3330	3430	3400	NA	NA	NA	84.3	151	592	1500	3386.67	NA	NA	NA	72.45	144.9	579.6	1449	3622.5	NA	NA	NA	NA	0.0574138	0.0410623	0.038224
GSHGLEIFQR	Dickkopf-related protein 1 and 2	8.98	NA	NA	NA	24.9	21.2	21.9	40	41	40.4	195	171	198	370	382	378	1410	1370	1420	3690	3810	3700	8600	8620	8860	NA	22.6667	40.4667	188	376.667	1400	3733.33	8693.33	8.981	22.4525	44.905	179.62	359.24	1436.96	3592.4	8981	NA	0.0721114	0.0992611	0.0818649	0.0504585	0.0297922	0.0420486
ATYIQNYR	Di-N-acetylchitobiase	9.79	10.3	10.7	NA	23.9	24	23.8	41.6	51.4	55.5	211	206	176	395	403	401	1590	1580	1640	3890	4120	4000	9170	9120	9110	10.5	23.9	49.5	197.667	399.667	1603.33	4003.33	9133.33	9.79252	24.4813	48.9626	195.85	391.701	1566.8	3917.01	9792.52	0.0750779	0.0239781	0.119606	0.0794605	0.0221105	0.0287088	0.0325681
LPGGYGLPYTTGK	Elastin	17	18.4	17.1	NA	33	40.9	47.4	84.4	86.3	80.9	333	347	344	689	670	689	2780	2830	2760	7130	7040	6940	16200	16300	16300	17.75	40.4333	83.8667	341.333	682.667	2790	7036.67	16266.7	16.9615	42.4038	84.8076	339.23	678.461	2713.84	6784.61	16961.5	0.0602458	0.146425	0.0286111	0.0187934	0.0145845	0.030086	0.0388724
TLAFPLTIR	Endothelial protein C receptor	17.5	18.2	17.9	NA	43.2	43.6	44.5	85.4	84.2	83.7	352	357	356	706	707	711	2880	2860	2850	7130	7120	7120	16800	16800	16900	18.05	43.7667	84.4333	355	708	2863.33	7123.33	16833.3	17.5	43.75	87.5	350	700	2800	7000	17500	0.0325764	0.0124321	0.0359834	0.015562	0.0118379	0.0230535	0.0176319
IPLENLQIIR	Epidermal growth factor receptor	4.15	4.19	NA	4.64	10.1	11.2	9.28	20.1	21	20.3	85.7	84.6	83.3	168	160	168	684	675	677	1720	1700	1710	4000	4030	4000	4.415	10.1933	20.4667	84.5333	165.333	678.667	1710	4010	4.1545	10.3863	20.7725	83.09	166.18	664.72	1661.8	4154.5	0.082854	0.0779801	0.0237027	0.0210027	0.0232586	0.0217695	0.0294179
YTHLVAIQNK	E-selectin	37.4	NA	NA	NA	NA	NA	NA	NA	NA	40.7	144	164	180	321	348	340	1190	1120	1130	2880	2990	3100	6910	6710	6990	NA	NA	40.7	162.667	336.333	1146.67	2990	6870	NA	NA	37.415	149.66	299.32	1197.28	2993.2	7483	NA	NA	NA	0.131287	0.129315	0.0495344	0.0300253
NVALVSGDTENAK	Extracellular matrix protein 1	9.78	10.6	NA	9.93	21.1	23.5	27.5	49.8	43.5	50.5	202	205	203	401	392	381	1600	1600	1640	3920	4040	3980	8930	9270	9330	10.265	24.0333	47.9333	203.333	391.333	1613.33	3980	9176.67	9.77986	24.4497	48.8993	195.597	391.194	1564.78	3911.94	9779.86	0.0602833	0.109306	0.0673367	0.0400618	0.0209097	0.0332879	0.0214354
SLGVGFATR	Fatty acid-binding protein heart	7.35	NA	8.09	7.44	17.9	20.4	16.8	35.3	36.1	35	145	155	146	301	290	285	1210	1250	1240	2920	2990	2960	7420	7070	6930	7.765	18.3667	35.4667	148.667	292	1233.33	2956.67	7140	7.35	18.375	36.75	147	294	1176	2940	7350	0.0717163	0.0819758	0.0371356	0.0326247	0.0237284	0.0508501	0.011281
NVNQSLLELHK	Ferritin heavy chain	14	NA	NA	NA	16.6	14.5	NA	26	28.5	26.9	112	118	108	232	225	217	908	930	925	2220	2300	2250	5340	5510	5290	NA	15.55	27.1333	112.667	224.667	921	2256.67	5380	NA	14.0096	28.0192	112.077	224.153	896.614	2241.53	5603.84	NA	0.133068	0.0485907	0.0370437	0.0274353	0.0291554	0.0161955
LGGPEAGLGEYLFER	Ferritin light chain	4.62	NA	5.07	5.3	11.1	10.3	10.5	21.9	21.3	21	89.9	98.4	96.1	187	189	190	760	770	792	1930	1890	1880	4460	4570	4610	5.185	10.6333	21.4	94.8	188.667	774	1900	4546.67	4.61819	11.5455	23.091	92.3639	184.728	738.911	1847.28	4618.19	0.125234	0.0843131	0.0750021	0.0469703	0.0223662	0.0508162	0.0308435
LVVLPFPK	Fetuin-B	54.4	55	NA	NA	137	137	135	267	270	267	1120	1130	1110	2280	2270	2200	8870	8960	8860	20100	20100	20100	NA	NA	NA	55	136.333	268	1120	2250	8896.67	20100	NA	54.376	135.94	271.88	1087.52	2175.04	8700.16	21750.4	NA	NA	0.00751484	0.0151894	0.0307953	0.038151	0.0231704	0.0758791
VQHIQLLQK	Fibrinogen alpha chain	87.8	NA	NA	NA	NA	102	98.7	121	182	167	678	754	744	1440	1360	1430	5800	5900	5800	14800	14900	14500	33500	32900	33200	NA	100.35	156.667	725.333	1410	5833.33	14733.3	33200	NA	87.8147	175.629	702.517	1405.03	5620.14	14050.3	35125.9	NA	0.143979	0.183013	0.0579516	0.0255759	0.0388505	0.0500928
HQLYIDETVNSNIPTNLR	Fibrinogen beta chain	57.2	NA	NA	NA	132	136	143	276	233	253	1310	1190	1210	2410	2380	2430	9100	9360	8940	22800	22900	22900	55500	57800	55900	NA	137	254	1236.67	2406.67	9133.33	22866.7	56400	57.1557	142.889	285.779	1143.11	2286.23	9144.91	22862.3	57155.7	NA	0.0520666	0.127062	0.0938434	0.0534413	0.0189683	0.00207084
YEASILTHDSSIR	Fibrinogen gamma chain	74.3	76.2	74.3	NA	184	193	188	363	360	354	1510	NA	NA	3010	3000	NA	12000	12000	11900	29600	29600	30200	NA	NA	NA	75.25	188.333	359	1510	3005	11966.7	29800	NA	74.345	185.863	371.725	1486.9	2973.8	11895.2	29738	NA	0.017648	0.0238562	0.035682	0.0155351	0.010625	0.00719688	0.00973686
HTSVQTTSSGSGPFTDVR	Fibronectin	42.8	NA	NA	NA	128	114	99.6	188	196	194	869	829	886	1780	1790	1790	7030	7350	7150	17500	17200	16800	39000	40200	41100	NA	113.867	192.667	861.333	1786.67	7176.67	17166.7	40100	42.7672	106.918	213.836	855.344	1710.69	6842.75	17106.9	42767.2	NA	0.126428	0.100266	0.0287984	0.0444995	0.0524725	0.0171224
TGYYFDGISR	Fibulin-1	9.77	NA	10.1	10.2	24.7	22.5	24.6	48.1	49.1	48.3	192	205	208	409	388	413	1620	1550	1530	4020	3930	3900	9070	9070	9470	10.15	23.9333	48.5	201.667	403.333	1566.67	3950	9203.33	9.7664	24.416	48.832	195.328	390.656	1562.62	3906.56	9766.4	0.0396098	0.0460077	0.0111582	0.0481353	0.0429052	0.0248283	0.0171469
GTHGSFANGINWK	Ficolin-2	47.5	49.7	NA	47.9	112	123	123	223	226	215	982	971	983	1990	1920	2000	7830	7770	7780	19400	18900	19700	45000	44900	44500	48.8	119.333	221.333	978.667	1970	7793.33	19333.3	44800	47.4917	118.729	237.458	949.833	1899.67	7598.67	18996.7	47491.7	0.0334374	0.0439701	0.0706654	0.0308911	0.0414944	0.0258504	0.0248158
ALQASALAAWGGK	Fructose-bisphosphate aldolase B	7.02	NA	NA	NA	NA	NA	NA	40.2	36.4	26.8	142	135	158	265	280	269	1190	1100	1190	2770	2930	2860	6330	6590	6850	NA	NA	34.4667	145	271.333	1160	2853.33	6590	7.01963	17.5491	35.0981	140.393	280.785	1123.14	2807.85	7019.63	NA	NA	0.161661	0.0760166	0.0405377	0.0500397	0.0283968
IALDFQR	Galectin-3	6.87	NA	NA	NA	NA	NA	NA	13.6	11.9	13.7	53.1	51.7	55.4	116	115	120	471	445	469	1170	1220	1180	2730	2640	2770	NA	NA	13.0667	53.4	117	461.667	1190	2713.33	NA	NA	13.7459	54.9835	109.967	439.868	1099.67	2749.17	NA	NA	0.0777951	0.0399873	0.0669053	0.0563674	0.0844599
SDLAVPSELALLK	Galectin-3-binding protein	59.4	NA	NA	59.7	150	150	149	290	290	286	1230	1230	1220	2470	2460	2450	9830	9800	9780	24200	23900	23900	53800	53900	54400	59.7	149.667	288.667	1226.67	2460	9803.33	24000	54033.3	59.3968	148.492	296.984	1187.94	2375.87	9503.49	23758.7	59396.8	0.00510431	0.00852356	0.028717	0.0328436	0.0355753	0.0316247	0.011771
YITGDQLGALYQDFVR	Gamma-enolase	24.9	NA	NA	NA	NA	NA	NA	25.6	NA	25.4	96.6	101	108	211	200	208	814	843	816	2110	2060	2050	4920	4960	4920	NA	NA	25.5	101.867	206.333	824.333	2073.33	4933.33	NA	NA	24.9398	99.759	199.518	798.072	1995.18	4987.95	NA	NA	0.0228191	0.0515809	0.041332	0.0368427	0.041321
AGALNSNDAFVLK	Gelsolin	139	NA	NA	NA	NA	143	149	335	270	263	1110	1110	1150	2220	2410	2180	9070	9090	8940	22600	22200	22900	52900	52400	53000	NA	146	289.333	1123.33	2270	9033.33	22566.7	52766.7	NA	139.215	278.43	1113.72	2227.44	8909.75	22274.4	55685.9	NA	0.0532907	0.122839	0.019005	0.0489297	0.0157516	0.0183829
FSYIPEAK	Glutamate receptor ionotropic NMDA 2A	25	NA	NA	27.3	63	62.9	58.6	123	117	107	517	488	511	1040	1030	1060	4200	4120	4240	10100	10200	10400	24200	23500	24000	27.3	61.5	115.667	505.333	1043.33	4186.67	10233.3	23900	25.039	62.5976	125.195	500.781	1001.56	4006.24	10015.6	25039	0.0902979	0.0371616	0.0925822	0.026563	0.0435264	0.0467251	0.0250524
EPGGPSFTIGK	Glutamate receptor ionotropic NMDA 2B	8.7	10	NA	NA	21.1	21.4	20	39.3	38.1	42.7	189	180	177	340	352	356	1480	1450	1450	3580	3570	3630	8370	8490	8290	10	20.8333	40.0333	182	349.333	1460	3593.33	8383.33	8.70391	21.7598	43.5195	174.078	348.156	1392.63	3481.56	8703.91	0.148909	0.0507711	0.0917668	0.0541193	0.0198182	0.0494338	0.0329766
QEPGENSEILPTLK	Glutathione peroxidase 3	4.43	NA	5.15	NA	11.8	10.2	11.3	16.6	20.9	24.1	85	95.4	93	175	192	175	716	736	754	1830	1770	1780	4290	4240	4230	5.15	11.1	20.5333	91.1333	180.667	735.333	1793.33	4253.33	4.43037	11.0759	22.1518	88.6074	177.215	708.859	1772.15	4430.37	0.162431	0.06038	0.156782	0.0577111	0.0492379	0.0432924	0.0190334
TLGLYGK	Glutathione S-transferase P	749	756	762	NA	1900	1900	1850	3740	3760	3610	15600	15700	15500	30600	30300	30400	114000	114000	114000	NA	NA	NA	NA	NA	NA	759	1883.33	3703.33	15600	30433.3	114000	NA	NA	748.821	1872.05	3744.1	14976.4	29952.8	119811	NA	NA	0.0141718	0.0139585	0.0208335	0.0419932	0.0165736	0.0485039	NA
DIAPTLTLYVGK	Haptoglobin	1550	NA	NA	NA	NA	NA	NA	2770	2780	2740	13500	13300	13300	26900	27000	26500	107000	106000	104000	258000	259000	254000	563000	564000	573000	NA	NA	2763.33	13366.7	26800	105667	257000	566667	NA	NA	3090.89	12363.5	24727.1	98908.4	247271	618177	NA	NA	0.106116	0.0814931	0.0842856	0.0694828	0.0403042
LFDQAFGLPR	Heat shock protein beta-1	63	63.4	64.4	NA	158	159	158	292	307	302	1290	1290	1260	2560	2570	2580	10300	10300	10300	25100	25600	25300	NA	NA	57200	63.9	158.333	300.333	1280	2570	10300	25333.3	57200	63	157.5	315	1260	2520	10080	25200	63000	NA	0.0060789	0.0505948	0.0194404	0.0201041	0.0218254	0.0097202
VGAHAGEYGAEALER	Hemoglobin subunit alpha	6.92	NA	NA	NA	16.7	16.8	19.3	NA	NA	NA	144	136	148	287	282	287	1150	1150	1160	2890	2940	2870	6630	6730	6760	NA	17.6	NA	142.667	285.333	1153.33	2900	6706.67	6.91891	17.2973	34.5946	138.378	276.756	1107.03	2767.56	6918.91	NA	0.071704	NA	0.0475415	0.0321395	0.0420467	0.0490206
NFPSPVDAAFR	Hemopexin	72.4	NA	72.4	75.3	177	177	188	351	348	338	1480	1450	1480	2990	2930	2970	12000	12000	11700	29000	29000	29200	NA	NA	65200	73.85	180.667	345.667	1470	2963.33	11900	29066.7	65200	72.3596	180.899	361.798	1447.19	2894.38	11577.5	28943.8	72359.6	0.0287367	0.0286936	0.0471586	0.018544	0.0253329	0.0304135	0.00534974
TLEAQLTPR	Heparin cofactor 2	16.1	16.5	NA	17.7	39.5	42.6	37.9	78.4	72.1	81.6	332	338	329	656	643	642	2630	2690	2650	6460	6700	6410	15700	15200	15000	17.1	40	77.3667	333	647	2656.67	6523.33	15300	16.086	40.215	80.43	321.72	643.44	2573.76	6434.4	16086	0.0732449	0.0488096	0.0621156	0.0369401	0.0113506	0.0336387	0.0240423
SPLNDFQVLR	Hepatocyte growth factor-like protein	53.8	NA	57.6	NA	128	130	137	256	255	260	1110	1110	1100	2210	2220	2180	8770	8960	8880	22100	21900	21900	50500	50700	51000	57.6	131.667	257	1106.67	2203.33	8870	21966.7	50733.3	53.7907	134.477	268.954	1075.81	2151.63	8606.52	21516.3	53790.7	0.0708162	0.0354966	0.0451652	0.0290105	0.0252951	0.0319238	0.0213853
GSGSGQSPSSGQHGTGFGR	Hornerin	28.7	33.5	31.5	NA	76.7	82.5	54.9	132	143	148	594	572	604	1190	1110	1120	4560	4920	4470	11900	11900	11900	27900	27900	26500	32.5	71.3667	141	590	1140	4650	11900	27433.3	28.7398	71.8495	143.699	574.796	1149.59	4598.37	11495.9	28739.8	0.135384	0.16551	0.0501584	0.0352201	0.0320636	0.0437463	0.0351502
VVLGDQDLK	Hyaluronan-binding protein 2	6.26	NA	NA	NA	14.1	15.3	17.3	28.6	29.8	31.7	121	130	125	240	275	256	1050	1070	1030	2510	2570	2530	5920	5930	6050	NA	15.5667	30.0333	125.333	257	1050	2536.67	5966.67	6.26431	15.6608	31.3216	125.286	250.573	1002.29	2505.73	6264.31	NA	0.0844967	0.0578963	0.0293894	0.0625916	0.050312	0.0158614
GPSVFPLAPSSK	Ig gamma-1 chain C region	37.8	NA	45.4	NA	93	93.7	95.7	177	187	179	785	777	794	1560	1590	1550	6180	6110	6200	15000	15200	15400	35600	35600	36000	45.4	94.1333	181	785.333	1566.67	6163.33	15200	35733.3	37.843	94.6075	189.215	756.86	1513.72	6054.88	15137.2	37843	0.199693	0.0130903	0.0490547	0.0387228	0.0367357	0.0190114	0.0115581
GFPSVLR	Ig mu chain C region	41.7	41.8	42.2	42	106	102	103	200	204	201	849	848	869	1660	1700	1710	6790	6890	6800	16700	16700	16800	NA	NA	37300	42	103.667	201.667	855.333	1690	6826.67	16733.3	37300	41.7052	104.263	208.526	834.104	1668.21	6672.83	16682.1	41705.2	0.00808063	0.017276	0.0338893	0.0279688	0.0183938	0.0240186	0.00417423
VSVFVPPR	Ig mu heavy chain disease protein and Ig mu chain C	58	NA	58.2	58.7	150	148	148	280	271	277	1210	1180	1190	2350	2360	2320	9680	9420	9490	24000	23500	23400	53900	55400	54200	58.45	148.667	276	1193.33	2343.33	9530	23633.3	54500	57.9908	144.977	289.954	1159.82	2319.63	9278.54	23196.3	57990.8	0.00901521	0.0262669	0.0498257	0.0308339	0.0125727	0.0295747	0.0219758
GATTSPGVYELSSR	IgGFc-binding protein	9.59	NA	NA	NA	NA	9.97	NA	19.6	18.2	18	76.4	81.8	76.3	158	156	160	623	631	622	1550	1580	1560	3700	3680	3630	NA	9.97	18.6	78.1667	158	625.333	1563.33	3670	NA	9.58881	19.1776	76.7105	153.421	613.684	1534.21	3835.52	NA	0.0397536	0.0477997	0.0385009	0.0316874	0.0200854	0.0206504
NYLAWYQQKPGQPPK	Immunoglobulin kappa variable 4-1	10.3	10.5	NA	10.7	27.2	26.4	24.7	45.6	50.1	46.3	215	211	206	428	416	424	1720	1700	1700	4250	4260	4280	9970	10000	9760	10.6	26.1	47.3333	210.667	422.667	1706.67	4263.33	9910	10.3381	25.8452	51.6905	206.762	413.524	1654.09	4135.24	10338.1	0.0271183	0.0415208	0.0925645	0.0259569	0.0251874	0.0322901	0.0311235
GFYFNKPTGYGSSSR	Insulin-like growth factor I	45.9	NA	46.5	51.2	119	110	109	212	217	215	934	944	922	1850	1900	1910	7590	7600	7580	18800	18700	19200	43400	44400	43600	48.85	112.667	214.667	933.333	1886.67	7590	18900	43800	45.876	114.69	229.38	917.519	1835.04	7340.15	18350.4	45876	0.0826237	0.042995	0.0647655	0.0198283	0.0315618	0.0340566	0.0321818
ALPGEQQPLHALTR	Insulin-like growth factor-binding protein 1	35.4	NA	NA	NA	NA	NA	NA	60.9	66.8	78.2	281	315	302	578	541	602	2360	2430	2430	5810	5880	6030	13300	13200	13200	NA	NA	68.6333	299.333	573.667	2406.67	5906.67	13233.3	NA	NA	70.8684	283.474	566.947	2267.79	5669.47	14173.7	NA	NA	0.106119	0.0746458	0.0458157	0.062944	0.0448592
LIQGAPTIR	Insulin-like growth factor-binding protein 2	5.01	NA	5.7	NA	12.6	12.7	12.1	24.5	25.2	23.4	105	104	104	199	196	210	799	831	801	2020	2020	2020	4820	4880	4740	5.7	12.4667	24.3667	104.333	201.667	810.333	2020	4813.33	5.01078	12.5269	25.0539	100.216	200.431	801.725	2004.31	5010.78	0.137548	0.0214977	0.0403342	0.0413574	0.0306539	0.0211798	0.0078274
FLNVLSPR	Insulin-like growth factor-binding protein 3	2.55	2.59	2.67	2.58	5.99	5.35	6.98	12.3	12.5	11.7	50.2	52.4	50.7	102	103	105	422	433	421	1030	1080	1060	2460	2440	2480	2.61333	6.10667	12.1667	51.1	103.333	425.333	1056.67	2460	2.548	6.37	12.74	50.96	101.92	407.68	1019.2	2548	0.0301219	0.113092	0.0523182	0.0186809	0.0184945	0.0453088	0.0419264
LAELPADALGPLQR	Insulin-like growth factor-binding protein complex acid labile subunit	8.76	9.34	NA	8.8	23.4	22.9	21.4	41.6	41.2	41.6	184	178	179	354	353	355	1430	1430	1460	3520	3630	3500	8310	8340	8240	9.07	22.5667	41.4667	180.333	354	1440	3550	8296.67	8.7637	21.9093	43.8185	175.274	350.548	1402.19	3505.48	8763.7	0.0465911	0.0490402	0.0538447	0.0325181	0.0101188	0.0287877	0.0206668
NLIAAVAPGAFLGLK	Insulin-like growth factor-binding protein complex acid labile subunit	17.4	NA	NA	NA	43.1	40.5	41.2	79	81.4	83.4	363	360	365	707	720	715	2860	2800	2860	7090	7070	7010	17000	16800	16900	NA	41.6	81.2667	362.667	714	2840	7056.67	16900	17.3716	43.4291	86.8581	347.432	694.865	2779.46	6948.65	17371.6	NA	0.0491278	0.0676237	0.0442449	0.0285954	0.0240412	0.0162966
GSLVQASEANLQAAQDFVR	Inter-alpha-trypsin inhibitor heavy chain H1	1060	1140	NA	1100	2440	2480	2370	4990	5150	5030	22200	22200	22100	42700	44000	44300	176000	176000	172000	410000	407000	412000	NA	NA	NA	1120	2430	5056.67	22166.7	43666.7	174667	409667	NA	1056.37	2640.93	5281.86	21127.4	42254.9	169019	422549	NA	0.0631386	0.081703	0.0445354	0.0492397	0.0372348	0.0352251	0.0308716
SLAPTAAAK	Inter-alpha-trypsin inhibitor heavy chain H2	27.3	29	NA	31.7	70	66.2	64.6	125	138	131	562	524	571	1140	1100	1090	4560	4450	4410	11600	11100	11000	26600	25900	26100	30.35	66.9333	131.333	552.333	1110	4473.33	11233.3	26200	27.3	68.25	136.5	546	1092	4368	10920	27300	0.122176	0.038383	0.0542899	0.0390673	0.0257498	0.0281485	0.0374302
LLGIETPLPK	Intercellular adhesion molecule 1	14.2	14.3	14.4	NA	35.3	37.2	35.3	69.1	68.9	68	291	283	288	572	587	592	2330	2320	2280	5720	5810	5770	13300	13300	13500	14.35	35.9333	68.6667	287.333	583.667	2310	5766.67	13366.7	14.1834	35.4585	70.917	283.668	567.336	2269.34	5673.36	14183.4	0.0122639	0.0285899	0.0324409	0.0173863	0.0324494	0.0202875	0.0176807
AHVNSLGENLK	Interleukin-10	4.83	NA	5.19	5.23	11	12.3	13.2	23.9	23.3	23	101	97.3	97.5	196	198	199	783	799	762	1940	1910	1990	4600	4620	4610	5.21	12.1667	23.4	98.6	197.667	781.333	1946.67	4610	4.82518	12.063	24.1259	96.5036	193.007	772.029	1930.07	4825.18	0.0798597	0.0753561	0.0338501	0.0279618	0.024991	0.0230301	0.019137
FESSEEQAR	Interleukin-6	29.5	NA	NA	NA	31.7	30	NA	52.1	58.5	53.6	237	242	245	481	483	486	2100	1840	1960	4910	4700	4790	10900	11100	11800	NA	30.85	54.7333	241.333	483.333	1966.67	4800	11266.7	NA	29.5212	59.0423	236.169	472.338	1889.35	4723.38	11808.5	NA	0.0534343	0.0864222	0.025949	0.0236805	0.0695479	0.0243882
AFQLWSNVTPLTFTK	Interstitial collagenase	13.3	NA	NA	NA	NA	NA	13.6	25.4	23.6	24.5	107	112	105	217	220	234	880	857	899	2160	2210	2180	5270	5180	5170	NA	13.6	24.5	108	223.667	878.667	2183.33	5206.67	NA	13.3112	26.6224	106.49	212.979	851.917	2129.79	5324.48	NA	NA	0.0843656	0.0310713	0.0610588	0.0373129	0.026927
VGSALFLSHNLK	Kallistatin	56.3	58.5	56.8	NA	142	137	139	269	269	278	1160	1160	1160	2310	2320	2290	9260	9430	9530	23100	22900	23100	51600	51700	51400	57.65	139.333	272	1160	2306.67	9406.67	23033.3	51566.7	56.3248	140.812	281.624	1126.5	2252.99	9011.97	22529.9	56324.8	0.0279517	0.0179781	0.0373465	0.0297418	0.0244584	0.0455098	0.0227327
SLLEGEGSSGGGGR	Keratin type I cytoskeletal 10	83.3	NA	94.4	NA	197	191	212	374	376	412	1720	1710	1680	3400	3430	3320	13700	14000	14200	35000	34400	34100	80500	80000	78300	94.4	200	387.333	1703.33	3383.33	13966.7	34500	79600	83.2868	208.217	416.434	1665.74	3331.47	13325.9	33314.7	83286.8	0.133432	0.0579357	0.0814953	0.0247698	0.0208934	0.0504966	0.0373084
TLLDIDNTR	Keratin type I cytoskeletal 9	12.3	NA	NA	14.4	28.8	31.6	35.6	55.1	59.6	56.9	259	243	256	503	498	485	2000	2050	2040	5090	5000	5040	11900	11800	11700	14.4	32	57.2	252.667	495.333	2030	5043.33	11800	12.3311	30.8277	61.6554	246.622	493.243	1972.97	4932.43	12331.1	0.167781	0.0981814	0.0782407	0.0373316	0.015954	0.0309085	0.0236907
YEELQVTVGR	Keratin-type II cytoskeletal 2 epidermal	288	NA	289	321	704	700	688	1420	1390	1280	5960	6260	6060	12000	12100	12100	46900	47300	46200	116000	114000	117000	270000	270000	273000	305	697.333	1363.33	6093.33	12066.7	46800	115667	271000	288.042	720.104	1440.21	5760.83	11521.7	46086.7	115217	288042	0.080943	0.0330007	0.06779	0.0616445	0.047479	0.0183543	0.0115081
DIPTNSPELEETLTHTITK	Kininogen-1	40.5	41.1	41.3	NA	104	104	100	195	199	195	824	839	825	1650	1650	1620	6660	6610	6510	15700	15500	15900	NA	NA	NA	41.2	102.667	196.333	829.333	1640	6593.33	15700	NA	40.544	101.36	202.72	810.88	1621.76	6487.04	16217.6	NA	0.0163669	0.0226333	0.0328493	0.0242734	0.0142316	0.0189973	0.0334667
YLGPQYVAGITNLK	Lactotransferrin	7.95	NA	NA	NA	NA	NA	NA	NA	NA	NA	156	154	143	299	304	294	1260	1280	1300	3120	3050	3060	7480	7110	NA	NA	NA	NA	151	299	1280	3076.67	7295	7.94721	19.868	39.7361	158.944	317.888	1271.55	3178.88	7947.21	NA	NA	NA	0.0615726	0.0607906	0.0144586	0.0335935
DLLLPQPDLR	Leucine-rich alpha-2-glycoprotein	54	55.3	NA	55.4	133	137	135	258	258	261	1090	1090	1090	2210	2170	2190	8680	8720	8860	21100	21500	21700	NA	NA	NA	55.35	135	259	1090	2190	8753.33	21433.3	NA	53.9557	134.889	269.779	1079.11	2158.23	8632.92	21582.3	NA	0.0258578	0.012134	0.0402959	0.0100875	0.0165516	0.0165674	0.0134617
ITLPDFTGDLR	Lipopolysaccharide-binding protein	39.9	40.9	NA	40.7	99.1	98.7	96.4	191	193	192	821	831	816	1640	1610	1600	6480	6520	6430	15500	15500	16000	NA	NA	NA	40.8	98.0667	192	822.667	1616.67	6476.67	15666.7	NA	39.8832	99.708	199.416	797.664	1595.33	6381.31	15953.3	NA	0.0231235	0.0203313	0.0374133	0.0323051	0.0171003	0.016018	0.0232606
AEIEYLEK	L-selectin	8.42	NA	9.67	10.1	NA	NA	NA	40.2	42.3	29.4	187	191	179	371	345	371	1290	1410	1430	3300	3600	3470	8060	8400	8810	9.885	NA	37.3	185.667	362.333	1376.67	3456.67	8423.33	8.42229	21.0557	42.1114	168.446	336.892	1347.57	3368.92	8422.29	0.175537	NA	0.176253	0.106438	0.0838256	0.0507066	0.0448099
SLEDLQLTHNK	Lumican	54.5	55.9	56.9	NA	138	133	141	254	270	257	1120	1130	1120	2250	2260	2230	9070	9230	8910	22100	22100	22000	49600	50100	51100	56.4	137.333	260.333	1123.33	2246.67	9070	22066.7	50266.7	54.4978	136.244	272.489	1089.96	2179.91	8719.65	21799.1	54497.8	0.0360898	0.0255044	0.0513759	0.0309266	0.0311525	0.042882	0.0124623
AWVAWR	Lysozyme C	6.83	7.42	NA	7.4	15.4	16.2	15.6	34.3	34.7	33.4	138	137	135	277	280	282	1140	1130	1120	2870	2750	2830	6530	6520	6620	7.41	15.7333	34.1333	136.667	279.667	1130	2816.67	6556.67	6.82627	17.0657	34.1314	136.525	273.051	1092.2	2730.51	6826.27	0.0855246	0.0805727	0.0159283	0.00919382	0.0253709	0.035404	0.0364619
TGVITSPDFPNPYPK	Mannan-binding lectin serine protease 1	56.1	NA	NA	58.9	150	146	132	266	269	266	1180	1150	1110	2280	2270	2300	9250	9210	9130	22500	22900	22600	53700	53100	53100	58.9	142.667	267	1146.67	2283.33	9196.67	22666.7	53300	56.0524	140.131	280.262	1121.05	2242.1	8968.38	22421	56052.4	0.0508028	0.0579682	0.047588	0.0343001	0.0192155	0.0260553	0.0133256
WPEPVFGR	Mannan-binding lectin serine protease 2A	49.2	NA	51.9	49.5	111	131	126	238	238	242	1020	991	989	2020	2000	2020	7980	7960	8070	20200	20200	20000	45700	47100	46700	50.7	122.667	239.333	1000	2013.33	8003.33	20133.3	46500	49.2117	123.029	246.059	984.234	1968.47	7873.87	19684.7	49211.7	0.0388488	0.0691388	0.0283856	0.0215346	0.0232898	0.0175287	0.0232898
WLTFSLGK	Mannose-binding protein C	44.9	NA	NA	51.9	107	110	106	211	213	209	928	911	926	1860	1870	1880	7370	7330	7430	18400	18400	18300	43200	42900	43300	51.9	107.667	211	921.667	1870	7376.67	18366.7	43133.3	44.9045	112.261	224.523	898.09	1796.18	7184.72	17961.8	44904.5	0.155786	0.0436385	0.0606656	0.0275774	0.0413487	0.0273212	0.0226925
NANTFISPQQR	Matrix Gla protein	32.6	NA	NA	NA	NA	34.4	NA	65.5	57	61	296	291	259	555	493	562	2070	2170	2070	5260	5200	5420	12400	12100	12500	NA	34.4	61.1667	282	536.667	2103.33	5293.33	12333.3	NA	32.6158	65.2316	260.927	521.853	2087.41	5218.53	13046.3	NA	0.0547028	0.081954	0.102318	0.065853	0.0238363	0.0228488
AVIDDAFAR	Matrix metalloproteinase-9	4.74	4.88	5.1	NA	11.7	11.2	12.6	22	24.2	23.4	93.2	97.8	97.7	185	190	201	772	770	778	1920	1990	1950	4490	4510	4470	4.99	11.8333	23.2	96.2333	192	773.333	1953.33	4490	4.74328	11.8582	23.7164	94.8656	189.731	758.925	1897.31	4743.28	0.0569499	0.0488949	0.0440889	0.0268187	0.0371994	0.0195063	0.0331695
YYDYSGAFR	Melanotransferrin	6.05	6.47	6.14	NA	15.5	14.4	15.5	27.1	29	31.7	118	120	133	250	240	236	992	998	980	2460	2450	2460	5870	5740	5920	6.305	15.1333	29.2667	123.667	242	990	2456.67	5843.33	6.04998	15.1249	30.2499	121	241.999	967.996	2419.99	6049.98	0.0502061	0.0342886	0.0703517	0.0592142	0.02433	0.0240097	0.0152799
GFQALGDAADIR	Metalloproteinase inhibitor 1	36.7	NA	NA	NA	NA	NA	NA	69.6	72.1	63.4	294	293	314	604	598	653	2410	2370	2470	6020	6230	5870	14200	13600	14200	NA	NA	68.3667	300.333	618.333	2416.67	6040	14000	NA	NA	73.3407	293.363	586.726	2346.9	5867.26	14668.1	NA	NA	0.0841808	0.0406403	0.0683011	0.0345	0.0387309
EYLIAGK	Metalloproteinase inhibitor 2	4.69	5.37	NA	NA	13.6	11.6	10.2	23.5	22.9	20.8	93.4	97.5	93.5	198	189	191	761	774	766	1920	1910	1920	4410	4460	4540	5.37	11.8	22.4	94.8	192.667	767	1916.67	4470	4.69	11.725	23.45	93.8	187.6	750.4	1876	4690	0.144989	0.119168	0.0666461	0.0229809	0.0339482	0.0232437	0.0218225
VVPASADPADTEK	Metalloproteinase inhibitor 4	7.56	NA	NA	NA	8.47	8.66	NA	13.6	15.3	13.5	55.6	58.9	60.4	130	122	123	493	506	491	1240	1260	1270	2890	2920	2870	NA	8.565	14.1333	58.3	125	496.667	1256.67	2893.33	NA	7.56	15.12	60.48	120.96	483.84	1209.6	3024	NA	0.133529	0.0851027	0.048972	0.0445112	0.0298612	0.0402539
EADLPEPSEK	Microtubule-associated protein tau	13.9	15.7	NA	NA	37	32.7	32.3	66.7	71.1	65.9	270	285	282	578	582	577	2300	2280	2290	5630	5580	5630	13100	13300	13000	15.7	34	67.9	279	579	2290	5613.33	13133.3	13.888	34.72	69.44	277.76	555.52	2222.08	5555.2	13888	0.130472	0.0646925	0.0396961	0.0237554	0.0424452	0.030786	0.0112921
ELGPYTLDR	Mucin-16	10.5	NA	NA	12.1	28.2	26.6	27.2	48.1	49.9	44.1	217	212	196	444	431	442	1750	1730	1710	4320	4260	4330	10000	10000	9940	12.1	27.3333	47.3667	208.333	439	1730	4303.33	9980	10.4831	26.2078	52.4157	209.663	419.326	1677.3	4193.26	10483.1	0.154234	0.0497832	0.106852	0.0431875	0.0488589	0.032892	0.0272665
LVNVVLGAHNVR	Myeloblastin	65.8	NA	66.9	67.8	161	166	168	321	318	316	1340	1310	1380	2740	2740	2750	10500	10500	10700	25100	25300	25500	NA	NA	NA	67.35	165	318.333	1343.33	2743.33	10566.7	25300	NA	65.8	164.5	329	1316	2632	10528	26320	NA	0.0245289	0.0181525	0.0330176	0.0301024	0.0423378	0.00967913	0.0392473
VFFASWR	Myeloperoxidase	105	106	NA	109	260	259	263	507	507	509	2120	2120	2160	4260	4230	4300	17400	17500	17200	42600	42300	42200	NA	NA	93600	107.5	260.667	507.667	2133.33	4263.33	17366.7	42366.7	93600	105.07	262.675	525.35	2101.4	4202.8	16811.2	42028	105070	0.0271788	0.0100163	0.0337079	0.0176477	0.0159373	0.0338641	0.00901601
AGLLRPDYALLGHR	N-acetylmuramoyl-L-alanine amidase	93.5	NA	NA	NA	234	239	252	437	460	452	1890	1890	1900	3790	3820	3810	15500	15400	15300	37700	38200	37700	88100	87900	87600	NA	241.667	449.667	1893.33	3806.67	15400	37866.7	87866.7	93.5122	233.78	467.561	1870.24	3740.49	14961.9	37404.9	93512.2	NA	0.0468088	0.043364	0.0126007	0.0180044	0.0297821	0.0138612
EVATEGIR	Natriuretic peptides B	4.37	NA	NA	NA	10.1	11.7	12.6	18.6	22.2	19.7	84.6	86	102	175	185	191	689	695	669	1800	1750	1830	4010	4160	4060	NA	11.4667	20.1667	90.8667	183.667	684.333	1793.33	4076.67	4.36502	10.9125	21.8251	87.3004	174.601	698.403	1746.01	4365.02	NA	0.107491	0.102651	0.0992144	0.0642249	0.0256737	0.0330437
ALQVVR	Neuropilin-2	7.7	NA	8.63	9.32	17.9	18.3	16	36.4	36.4	38.3	166	163	166	319	313	326	1270	1220	1290	3160	3230	3060	6980	7280	7420	8.975	17.4	37.0333	165	319.333	1260	3150	7226.67	7.7	19.25	38.5	154	308	1232	3080	7700	0.171539	0.109328	0.0446371	0.0720165	0.0406385	0.0329776	0.0320865
ITLYGR	Neutrophil gelatinase-associated lipocalin	1.52	NA	NA	1.69	3.81	3.7	4.19	7.02	7.73	6.85	31.8	31	29.2	61	61.5	62.3	246	244	253	617	625	623	1450	1420	1450	1.69	3.9	7.2	30.6667	61.6	247.667	621.667	1440	1.51574	3.78934	7.57869	30.3147	60.6295	242.518	606.295	1515.74	0.114969	0.0626232	0.0708936	0.037699	0.0182815	0.0265305	0.0259661
PFFAGLVK	Nucleoside diphosphate kinase A, B	6.9	6.94	NA	7.49	17	17.3	17	33.1	33.4	32.6	139	140	140	279	281	273	1110	1140	1160	2800	2840	2890	6540	6660	6580	7.215	17.1	33.0333	139.667	277.667	1136.67	2843.33	6593.33	6.895	17.2375	34.475	137.9	275.8	1103.2	2758	6895	0.0611936	0.0114429	0.0428992	0.0132595	0.0140614	0.0355977	0.0336973
SLQSELDEINK	Occludin	17.5	NA	NA	20.5	43.6	41.5	46.1	81.6	85.2	85.2	360	366	344	706	720	713	2850	2900	2820	7100	7210	7160	16500	16600	16600	20.5	43.7333	84	356.667	713	2856.67	7156.67	16566.7	17.472	43.68	87.36	349.44	698.88	2795.52	6988.8	17472	0.173306	0.0430646	0.043089	0.033672	0.0217962	0.0248549	0.0248663
GDSVVYGLR	Osteopontin	5.32	NA	NA	NA	13.4	12.2	13.9	25.8	24.3	23.1	114	111	113	212	215	220	882	885	855	2210	2160	2160	5100	5060	5120	NA	13.1667	24.4	112.667	215.667	874	2176.67	5093.33	5.32213	13.3053	26.6106	106.443	212.885	851.54	2128.85	5322.13	NA	0.0546183	0.0928659	0.0596363	0.0202728	0.0307675	0.0250413
LEGQISAR	Oxidized low-density lipoprotein receptor 1	8.48	NA	10.8	8.5	21.9	19.4	21.1	38.7	32.9	39.8	192	183	162	345	346	335	1400	1380	1420	3480	3770	3480	8140	8160	8260	9.65	20.8	37.1333	179	342	1400	3576.67	8186.67	8.484	21.21	42.42	169.68	339.36	1357.44	3393.6	8484	0.193034	0.052813	0.143609	0.0922211	0.0165742	0.0335818	0.0673262
AYLDVNELK	Pappalysin-1	1.2	NA	1.34	NA	2.6	3.71	2.89	5.09	6.11	5.43	24.5	24.1	24.9	47.3	50.2	48.3	198	201	200	499	487	496	1180	1160	1140	1.34	3.06667	5.54333	24.5	48.6	199.667	494	1160	1.204	3.01	6.02	24.08	48.16	192.64	481.6	1204	0.112957	0.157296	0.105979	0.0220947	0.0265932	0.0370458	0.0278394
ADEGISFR	Peroxiredoxin-1	9.17	NA	10.1	NA	21.5	20.8	23.7	42.5	45.4	45.5	188	188	189	366	381	376	1520	1520	1560	3690	3690	3760	8610	8730	8680	10.1	22	44.4667	188.333	374.333	1533.33	3713.33	8673.33	9.17217	22.9304	45.8609	183.443	366.887	1467.55	3668.87	9172.17	0.101157	0.0674531	0.0429474	0.0267796	0.0264734	0.046632	0.0150921
GLFIIDGK	Peroxiredoxin-2	13.6	NA	14.8	NA	34.1	34	32.4	66.4	65.9	65.3	278	275	283	546	545	555	2200	2260	2250	5470	5510	5490	13300	12700	13000	14.8	33.5	65.8667	278.667	548.667	2236.67	5490	13000	13.5823	33.9558	67.9117	271.647	543.294	2173.17	5432.94	13582.3	0.0896503	0.0265779	0.0308325	0.0285547	0.0128965	0.0316144	0.010925
SSGLVSNAPGVQIR	Phosphatidylcholine-sterol acyltransferase	33.2	NA	NA	NA	NA	NA	NA	36.3	40.1	NA	128	149	123	284	273	276	1080	1110	1070	2690	2630	2960	6460	6300	6610	NA	NA	38.2	133.333	277.667	1086.67	2760	6456.67	NA	NA	33.1523	132.609	265.218	1060.87	2652.18	6630.45	NA	NA	0.162688	0.0851205	0.050095	0.0291179	0.0676849
FGSSLITVR	Phosphatidylinositol-glycan-specific phospholipase D	4.47	4.74	5.39	NA	9.3	10.4	10.5	20.6	21.6	21.3	94.4	92.2	90.5	182	189	191	749	752	757	1830	1830	1880	4260	4140	4270	5.065	10.0667	21.1667	92.3667	187.333	752.667	1846.67	4223.33	4.47468	11.1867	22.3734	89.4936	178.987	715.949	1789.87	4474.68	0.150597	0.111293	0.0570948	0.0367272	0.051372	0.0514923	0.0343552
AVEPQLQEEER	Phospholipid transfer protein	12.9	NA	NA	NA	NA	NA	13.1	25.6	23.1	23.8	107	108	108	213	210	220	859	835	858	2080	2090	2070	5040	4900	4780	NA	13.1	24.1667	107.667	214.333	850.667	2080	4906.67	NA	12.8506	25.7012	102.805	205.61	822.438	2056.1	5140.24	NA	NA	0.0724128	0.047514	0.0470686	0.0368744	0.0122854
LQSLFDSPDFSK	Pigment epithelium-derived factor	54	NA	56.9	55.6	125	125	141	254	258	264	1100	1100	1120	2200	2220	2210	9040	9000	8960	22200	21800	22300	50900	51200	51500	56.25	130.333	258.667	1106.67	2210	9000	22100	51200	54.0392	135.098	270.196	1080.78	2161.57	8646.27	21615.7	54039.2	0.0426434	0.066036	0.0452993	0.0254881	0.0227229	0.0410858	0.0245344
FQPTLLTLPR	Plasma protease C1 inhibitor	34.9	NA	34.9	35.3	88	88.1	87.5	168	171	168	716	718	722	1420	1450	1430	5760	5750	5730	14200	14000	14300	32400	32300	32500	35.1	87.8667	169	718.667	1433.33	5746.67	14166.7	32400	34.9133	87.2833	174.567	698.266	1396.53	5586.13	13965.3	34913.3	0.00783618	0.00732894	0.0329011	0.0294332	0.0278236	0.0288248	0.0169591
EAQLPVIENK	Plasminogen	17.2	NA	19.2	NA	42.9	42.4	42	82.9	84.1	84.7	343	343	338	683	688	689	2880	2930	2970	7170	7120	7120	16200	16000	16400	19.2	42.4333	83.9	341.333	686.667	2926.67	7136.67	16200	17.2145	43.0364	86.0727	344.291	688.582	2754.33	6885.82	17214.5	0.115336	0.0164171	0.026698	0.0109844	0.00471839	0.0639826	0.0365905
VFQQVAQASK	Plasminogen activator inhibitor 1	43.2	44	NA	52.6	139	92.3	114	188	194	203	929	848	823	1690	1770	1730	7220	7150	7220	18200	17500	17700	42100	40400	42100	48.3	115.1	195	866.667	1730	7196.67	17800	41533.3	43.1872	107.968	215.936	863.744	1727.49	6909.95	17274.9	43187.2	0.15469	0.18867	0.10107	0.0524888	0.0189618	0.0417669	0.0348489
ISFDEFIK	Plastin-2	38.1	38.2	38.4	38.9	92.7	95.5	96.9	182	180	180	791	791	777	1550	1570	1540	6230	6290	6120	15500	15500	15400	36300	36900	36700	38.5	95.0333	180.667	786.333	1553.33	6213.33	15466.7	36633.3	38.1161	95.2902	190.58	762.322	1524.64	6098.58	15246.4	38116.1	0.0126925	0.0185214	0.0522537	0.0326659	0.0205184	0.0220755	0.0147718
GSVHQNFADFTFATGK	Platelet-activating factor acetylhydrolase	64.1	NA	NA	69.9	155	151	162	307	310	308	1350	1340	1320	2710	2690	2640	10400	10500	10400	26000	25500	25300	58900	NA	58500	69.9	156	308.333	1336.67	2680	10433.3	25600	58700	64.0849	160.212	320.425	1281.7	2563.4	10253.6	25634	64084.9	0.0907404	0.0386835	0.0379352	0.0439773	0.0469153	0.018123	0.0115606
ISEITNIVSK	Pregnancy zone protein	15.4	NA	NA	NA	NA	NA	18.3	30.9	25.7	24.1	124	116	126	245	281	267	1050	1020	1030	2600	2510	2460	5720	5790	5990	NA	18.3	26.9	122	264.333	1033.33	2523.33	5833.33	NA	15.3568	30.7135	122.854	245.708	982.833	2457.08	6142.71	NA	NA	0.156045	0.0358484	0.0968633	0.0529259	0.0358162
IDNYLK	Prolactin	90.2	NA	NA	95.2	232	224	226	430	428	428	1860	1890	1880	3720	3610	3730	15400	14200	15000	36500	36700	36800	84300	83300	84600	95.2	227.333	428.667	1876.67	3686.67	14866.7	36666.7	84066.7	90.2003	225.501	451.001	1804.01	3608.01	14432	36080.1	90200.3	0.0554294	0.0171259	0.0495664	0.0408669	0.026501	0.0458463	0.0166207
ALVILAK	Protein deglycase DJ-1	0.827	NA	0.891	0.976	2.14	2.06	1.76	4.19	3.72	3.98	17.5	16	16.8	34.8	34.7	32.9	140	141	141	338	330	323	778	786	792	0.9335	1.98667	3.96333	16.7667	34.1333	140.667	330.333	785.333	0.827184	2.06796	4.13592	16.5437	33.0874	132.35	330.874	827.184	0.138416	0.0883281	0.0624638	0.0394187	0.0411771	0.0629433	0.0185933
DLQNFLK	Protein S100-A9	13.1	13.4	13.6	13.1	31.2	30.1	33.9	60.1	64.7	62.4	264	267	271	552	543	530	2120	2160	2150	5290	5420	5500	12400	12500	12400	13.3667	31.7333	62.4	267.333	541.667	2143.33	5403.33	12433.3	13.0987	32.7469	65.4937	261.975	523.95	2095.8	5239.5	13098.7	0.0257769	0.057748	0.0552585	0.0231985	0.0379535	0.024087	0.0353633
ETSNFGFSLLR	Protein Z-dependent protease inhibitor	49.9	NA	NA	55.8	126	121	123	238	238	236	1020	1030	1030	2060	2040	2070	8170	8110	8170	20200	20400	20100	47600	47400	47300	55.8	123.333	237.333	1026.67	2056.67	8150	20233.3	47433.3	49.8594	124.649	249.297	997.189	1994.38	7977.51	19943.8	49859.4	0.119146	0.0195725	0.0481389	0.0299369	0.0318526	0.021911	0.0158085
DQYYNIDVPSR	Proteoglycan 4	16.7	NA	NA	NA	NA	NA	NA	28.6	39.1	30.5	134	142	121	244	275	264	1090	1100	1000	2640	2690	2590	NA	5980	6170	NA	NA	32.7333	132.333	261	1063.33	2640	6075	NA	16.6798	33.3596	133.438	266.877	1067.51	2668.77	6671.92	NA	NA	0.13822	0.0653793	0.0528858	0.0423065	0.0187141
ELLESYIDGR	Prothrombin	27.3	28	NA	29.2	69.6	70.2	74.6	133	119	127	531	543	560	1100	1090	1150	4570	4470	4500	11300	10900	11200	26600	26600	26000	28.6	71.4667	126.333	544.667	1113.33	4513.33	11133.3	26400	27.3157	68.2893	136.579	546.314	1092.63	4370.51	10926.3	27315.7	0.0518943	0.0568364	0.085966	0.021986	0.0305961	0.0340551	0.0245166
TWTWVGTK	P-selectin	3.35	NA	NA	NA	NA	NA	NA	3.99	3.4	NA	14.8	12.1	15.3	27.9	26.9	29.8	111	111	112	283	277	272	638	625	621	NA	NA	3.695	14.0667	28.2	111.333	277.333	628	NA	NA	3.34566	13.3826	26.7652	107.061	267.652	669.131	NA	NA	0.136666	0.116805	0.0699494	0.0401479	0.0398813
ETQSTPQSAPQVR	Ras GTPase-activating protein nGAP	34.2	NA	36.9	36.3	95.4	80.4	90	170	163	151	698	714	701	1350	1410	1310	5620	5540	5500	13900	14300	14300	33200	32000	33100	36.6	88.6	161.333	704.333	1356.67	5553.33	14166.7	32766.7	34.23	85.575	171.15	684.6	1369.2	5476.8	13692	34230	0.06979	0.0806485	0.0734252	0.0305573	0.0313795	0.0166809	0.0373027
IQEVAGSLIFR	Resistin	2.7	NA	NA	NA	2.73	2.89	3.21	4.87	5.67	5.77	22.8	22	23.6	40.6	44.2	43.9	170	170	168	428	424	408	1010	NA	977	NA	2.94333	5.43667	22.8	42.9	169.333	420	993.5	NA	2.70238	5.40476	21.619	43.238	172.952	432.38	1080.95	NA	0.115772	0.0747546	0.0624257	0.038522	0.0216225	0.0349178
YWGVASFLQK	Retinol-binding protein 4	53.9	NA	55.2	58.7	135	132	134	255	258	256	1100	1110	1100	2240	2170	2230	8980	8920	8940	22200	22000	22700	49800	50100	50100	56.95	133.667	256.333	1103.33	2213.33	8946.67	22300	50000	53.928	134.82	269.64	1078.56	2157.12	8628.48	21571.2	53928	0.0647554	0.0126001	0.049566	0.023381	0.0297397	0.0369895	0.0364381
DGAGDVAFVK	Serotransferrin	264	265	269	NA	692	677	677	1260	1290	1290	5550	5400	5420	10800	10700	10700	43200	43500	42700	98300	98500	99100	NA	NA	NA	267	682	1280	5456.67	10733.3	43133.3	98633.3	NA	263.999	659.997	1319.99	5279.98	10560	42239.8	105600	NA	0.013661	0.035017	0.0321373	0.0357556	0.0170145	0.0225498	0.0660467
LVNEVTEFAK	Serum albumin	3090	NA	NA	NA	NA	3110	3150	6010	6180	6040	NA	25900	26100	50500	NA	NA	203000	NA	NA	495000	491000	488000	NA	NA	1110000	NA	3130	6076.67	26000	50500	203000	491333	1110000	NA	3087	6174	24696	49392	197568	493920	1234800	NA	0.0153624	0.0198124	0.0529571	0.0224328	0.0274943	0.00781856
IVLGQEQDSYGGK	Serum amyloid P-component	21.1	23.3	NA	NA	49.6	52.1	59.6	99.8	97.5	99.9	446	443	446	843	872	845	3420	3480	3380	8580	8620	8540	20300	19900	19900	23.3	53.7667	99.0667	445	853.333	3426.67	8580	20033.3	21.1189	52.7972	105.594	422.377	844.754	3379.02	8447.54	21118.9	0.103279	0.0825496	0.0627031	0.0536652	0.0186604	0.0186217	0.0161494
IFFYDSENPPASEVLR	Serum paraoxonase/arylesterase 1	44.7	NA	47.1	47.7	108	119	107	202	210	217	922	953	915	1810	1840	1830	7360	7220	7230	18400	18500	18100	42400	42700	42300	47.4	111.333	209.667	930	1826.67	7270	18333.3	42466.7	44.6879	111.72	223.439	893.757	1787.51	7150.06	17875.1	44687.9	0.0610609	0.0487847	0.0674658	0.0445616	0.0229877	0.0189986	0.0273396
ILIGTVFHK	Serum paraoxonase/lactonase 3	9.49	NA	NA	NA	NA	NA	9.89	21.3	17.3	19.5	84.2	79.6	69.5	151	148	154	587	654	621	1550	1550	1570	3730	3620	3610	NA	9.89	19.3667	77.7667	151	620.667	1556.67	3653.33	NA	9.49433	18.9887	75.9546	151.909	607.637	1519.09	3797.73	NA	NA	0.088412	0.0842805	0.0171997	0.0498628	0.0255016
TSSSFEVR	Sex hormone-binding globulin	11.5	11.6	12.1	NA	27.3	34.6	25.5	54.7	62.2	59.1	251	228	227	476	473	473	1770	1880	1820	4720	4500	4850	10900	10800	10700	11.85	29.1333	58.6667	235.333	474	1823.33	4690	10800	11.5445	28.8613	57.7225	230.89	461.78	1847.12	4617.8	11544.5	0.0341936	0.136659	0.0557622	0.0517251	0.0266388	0.0275419	0.0349712
LEAGDHPVELLAR	SPARC	14.6	16.4	NA	NA	38.3	37.8	35.2	73.8	70.1	70	298	294	295	592	598	589	2380	2390	2410	5810	5960	5950	13700	13500	14000	16.4	37.1	71.3	295.667	593	2393.33	5906.67	13733.3	14.5922	36.4805	72.961	291.844	583.688	2334.75	5836.88	14592.2	0.123888	0.0409388	0.033251	0.0143346	0.0171933	0.0256533	0.0167504
YYSTTHGALLSGQR	Spermine oxidase	5.34	NA	NA	NA	11.1	12	14.3	27.9	25.1	25.9	113	108	113	207	225	210	901	862	857	2140	2190	2210	5190	5170	5240	NA	12.4667	26.3	111.333	214	873.333	2180	5200	5.34281	13.357	26.7141	106.856	213.712	854.85	2137.12	5342.81	NA	0.120912	0.046726	0.0473501	0.0368685	0.0315743	0.0243362
ENVLDEVANAK	Sterile alpha motif domain-containing protein 9-like	6.33	6.59	NA	6.39	18.2	19.3	15.7	32	28.7	30.2	126	134	125	242	268	257	1030	1020	1010	2540	2500	2500	6120	5820	5810	6.49	17.7333	30.3	128.333	255.667	1020	2513.33	5916.67	6.32523	15.8131	31.6261	126.505	253.009	1012.04	2530.09	6325.23	0.0304721	0.154338	0.0598154	0.0349665	0.043408	0.0112698	0.00997062
TYFFVEDK	Stromelysin-1	65.1	65.7	NA	69	161	160	162	304	322	320	1300	1340	1310	2690	2650	2650	10800	10600	10700	26600	26300	26400	62300	61900	62000	67.35	161	315.333	1316.67	2663.33	10700	26433.3	62066.7	65.1	162.75	325.5	1302	2604	10416	26040	65100	0.0428596	0.0118655	0.0398498	0.0172427	0.0239084	0.0283702	0.0158462
IYLSDSLTGK	Target of Nesh-SH3	9.03	9.11	NA	9.68	23.5	20	21.7	44.6	42.6	41.2	192	192	179	365	371	382	1460	1510	1480	3670	3580	3620	8750	8700	8720	9.395	21.7333	42.8	187.667	372.667	1483.33	3623.33	8723.33	9.03	22.575	45.15	180.6	361.2	1444.8	3612	9030	0.0512832	0.0734663	0.0605311	0.0517928	0.0372511	0.0302254	0.0106652
YLPGYYSEK	TBC1 domain family member 10A	7.35	NA	NA	NA	17.4	18.6	18.8	36.9	35.8	33.8	146	148	155	311	297	300	1210	1220	1220	2950	2950	3050	6820	6960	6910	NA	18.2667	35.5	149.667	302.667	1216.67	2983.33	6896.67	7.35	18.375	36.75	147	294	1176	2940	7350	NA	0.0341584	0.048746	0.0319076	0.0358893	0.0348121	0.0217793
FTTDLDSPR	Tenascin	4.35	4.69	NA	4.78	9.87	11.1	12	23.8	20.1	24	87.5	82.5	91	174	176	181	705	700	737	1660	1680	1730	4110	4070	4190	4.735	10.99	22.6333	87	177	714	1690	4123.33	4.35172	10.8793	21.7586	87.0344	174.069	696.275	1740.69	4351.72	0.088681	0.0808905	0.0916961	0.0400789	0.0238665	0.0346734	0.0336742
ILISGLEPSTPYR	Tenascin-X	9.37	10.1	NA	NA	22.9	23.3	23.9	44.9	41.8	46.3	189	192	189	381	375	385	1560	1570	1520	3880	3760	3870	8960	8960	9070	10.1	23.3667	44.3333	190	380.333	1550	3836.67	8996.67	9.36745	23.4186	46.8373	187.349	374.698	1498.79	3746.98	9367.45	0.0782013	0.0176882	0.0668555	0.0160373	0.0186138	0.0370816	0.0279895
NWETEITAQPDGGK	Tetranectin	7.65	NA	NA	NA	NA	NA	NA	35.8	34.4	31.4	163	167	178	317	319	316	1340	1300	1290	3220	3140	3210	7480	7630	7780	NA	NA	33.8667	169.333	317.333	1310	3190	7630	7.65432	19.1358	38.2716	153.086	306.173	1224.69	3061.73	7654.32	NA	NA	0.124689	0.113929	0.0366787	0.0718561	0.0434781
GTLLALER	Thrombospondin-1	4.15	NA	NA	NA	9.71	8.29	9.57	19.3	22.2	19	82.9	84.7	85.5	171	164	166	690	699	726	1750	1740	1710	3970	4040	4090	NA	9.19	20.1667	84.3667	167	705	1733.33	4033.33	4.15425	10.3856	20.7712	83.085	166.17	664.68	1661.7	4154.25	NA	0.130531	0.0753216	0.0202296	0.0184071	0.0648802	0.0443058
KPQDFLEELK	Thrombospondin-4	30.7	33.1	30.8	NA	72.2	73.3	83.3	150	144	147	619	621	620	1270	1230	1280	5020	5030	5130	12500	12700	12500	29400	28900	29000	31.95	76.2667	147	620	1260	5060	12566.7	29100	30.6986	76.7466	153.493	613.973	1227.95	4911.78	12279.5	30698.6	0.0553621	0.0653652	0.0452124	0.00990685	0.0314792	0.0318254	0.0246179
FSPDDSAGASALLR	Thyroglobulin	6.78	NA	NA	7.42	17.5	17.1	16.2	32.2	31.8	33	141	134	136	279	278	277	1100	1130	1100	2760	2790	2800	6450	6460	6530	7.42	16.9333	32.3333	137	278	1110	2783.33	6480	6.78381	16.9595	33.919	135.676	271.352	1085.41	2713.52	6783.81	0.0937812	0.0320929	0.0490087	0.0237912	0.0246827	0.0261353	0.0264785
AVLHIGEK	Thyroxine-binding globulin	4.83	5.05	NA	5.7	12.9	12.8	11.6	23.1	22.4	23.5	98.1	98.4	97.6	198	205	185	782	784	801	1970	1970	1950	4680	4610	4660	5.375	12.4333	23	98.0333	196	789	1963.33	4650	4.83385	12.0846	24.1693	96.677	193.354	773.416	1933.54	4833.85	0.130588	0.0567597	0.0519055	0.0144388	0.0449886	0.0229671	0.0161618
FYYNSVIGK	Tissue factor pathway inhibitor	6.09	6.63	6.47	NA	15.9	16.6	14.4	28.3	29.9	29	129	126	122	249	240	248	1010	987	1000	2430	2520	2440	5670	5860	5710	6.55	15.6333	29.0667	125.667	245.667	999	2463.33	5746.67	6.09	15.225	30.45	121.8	243.6	974.4	2436	6090	0.0766674	0.065975	0.0502635	0.0395227	0.0185836	0.0270326	0.0199819
VVPGEEEQK	Tissue-type plasminogen activator	66.5	75.9	66.8	NA	162	185	164	369	306	328	1290	1340	1400	2560	2640	2630	11400	10900	11000	26100	27300	27300	62800	60200	63500	71.35	170.333	334.333	1343.33	2610	11100	26900	62166.7	66.5	166.25	332.5	1330	2660	10640	26600	66500	0.100003	0.0672221	0.0787095	0.0352663	0.0230726	0.0477631	0.0240719
GFVEPDHYVVVGAQR	Transferrin receptor protein 1	29	29.2	30.4	NA	70	75.6	71.6	138	139	134	593	579	595	1190	1180	1190	4770	4830	4810	11800	11800	11700	27600	27900	27800	29.8	72.4	137	589	1186.67	4803.33	11766.7	27766.7	29.0157	72.5391	145.078	580.313	1160.63	4642.51	11606.3	29015.7	0.034034	0.0325237	0.0576388	0.0193528	0.0228011	0.0350567	0.0144049
GSPAINVAVHVFR	Transthyretin	79.5	NA	NA	NA	NA	NA	NA	141	144	140	673	690	673	1350	1330	1360	5260	5200	5140	12900	12900	12900	30800	30900	31500	NA	NA	141.667	678.667	1346.67	5200	12900	31066.7	NA	NA	159.021	636.083	1272.17	5088.66	12721.7	31804.1	NA	NA	0.109653	0.0681226	0.0593777	0.0239043	0.0140193
LGLSDHEIDR	Tumor necrosis factor receptor superfamily member 1A	8.72	8.85	9.91	NA	22.5	22.8	20.5	43.2	45.4	39.9	178	171	178	361	353	361	1490	1390	1400	3580	3420	3570	8360	8190	8070	9.38	21.9333	42.8333	175.667	358.333	1426.67	3523.33	8206.67	8.71549	21.7887	43.5775	174.31	348.62	1394.48	3486.2	8715.49	0.0975253	0.0473218	0.0546068	0.0204686	0.0298892	0.0396575	0.0235399
DEQVPFSK	Tumor necrosis factor receptor superfamily member 1B	8.14	8.66	NA	8.74	20.9	17	18.6	37.9	39.3	37.7	168	175	166	340	327	333	1320	1360	1360	3340	3320	3260	7900	8090	7780	8.7	18.8333	38.3	169.667	333.333	1346.67	3306.67	7923.33	8.136	20.34	40.68	162.72	325.44	1301.76	3254.4	8136	0.0694962	0.108075	0.0610655	0.0488352	0.0292364	0.0374151	0.0191587
NTVISVNPSTK	Vascular cell adhesion protein 1	5.85	NA	6.85	6.6	14.5	14.5	12.9	26.8	23.3	28.3	121	121	121	231	242	253	968	1020	993	2410	2410	2310	5620	5730	5720	6.725	13.9667	26.1333	121	242	993.667	2376.67	5690	5.85269	14.6317	29.2635	117.054	234.108	936.431	2341.08	5852.69	0.150566	0.0687262	0.12871	0.0337124	0.0510722	0.0651921	0.0252306
VVSWIDVYTR	Vascular endothelial growth factor B	5.33	NA	6.22	6.06	13.1	13.5	12.3	25.7	24.8	24.6	111	109	107	221	227	216	870	869	866	2170	2200	2160	5230	5220	5130	6.14	12.9667	25.0333	109	221.333	868.333	2176.67	5193.33	5.334	13.335	26.67	106.68	213.36	853.44	2133.6	5334	0.151849	0.0465038	0.0639355	0.0265944	0.0429042	0.0175642	0.0217001
YLQGSSVQLR	Vasorin	7.66	NA	NA	8.47	19	21.1	19	36.4	37.7	41.4	159	155	154	315	304	294	1230	1210	1270	3130	3010	3180	7430	7100	7260	8.47	19.7	38.5	156	304.333	1236.67	3106.67	7263.33	7.66378	19.1594	38.3189	153.276	306.551	1226.2	3065.51	7663.78	0.105199	0.0588703	0.0554793	0.0226847	0.0288974	0.0220597	0.0268658
VLEPTLK	Vitamin D-binding protein	84.9	88.8	NA	NA	223	219	217	420	391	400	1690	1780	1730	3550	3510	3420	13800	13900	14200	34600	34100	34200	76700	NA	76600	88.8	219.667	403.667	1733.33	3493.33	13966.7	34300	76650	84.9359	212.34	424.68	1698.72	3397.44	13589.7	33974.4	84935.9	0.0454943	0.0364505	0.0571196	0.0297489	0.0324467	0.0304253	0.0115022
LGEYDLR	Vitamin K-dependent protein C	14.1	14.2	15	NA	34.9	35	37	67	68.4	67.4	284	289	297	583	548	591	2300	2260	2330	5750	5760	5800	13500	13400	13300	14.6	35.6333	67.6	290	574	2296.67	5770	13400	14.1204	35.301	70.6021	282.408	564.816	2259.27	5648.16	14120.4	0.0442271	0.0289718	0.0433309	0.0328952	0.0368416	0.0208599	0.0219073
VYFAGFPR	Vitamin K-dependent protein S	15.1	15.1	NA	16.2	38.3	36	37.8	70.3	69.4	74.6	308	309	310	619	607	611	2510	2520	2480	6250	6270	6140	14400	14100	14300	15.65	37.3667	71.4333	309	612.333	2503.33	6220	14266.7	15.092	37.73	75.46	301.84	603.68	2414.72	6036.8	15092	0.0519146	0.0278932	0.0612511	0.0238749	0.0165459	0.0373661	0.0317898
DFAEHLLIPR	Vitamin K-dependent protein Z	30.2	30.7	NA	NA	78.6	76.3	75	147	143	142	603	617	617	1260	1270	1230	4950	4950	5050	12400	12300	12100	27100	NA	27300	30.7	76.6333	144	612.333	1253.33	4983.33	12266.7	27200	30.1952	75.4879	150.976	603.903	1207.81	4831.23	12078.1	30195.2	0.0167192	0.0248806	0.0483695	0.0177283	0.0402351	0.0329616	0.0187209
GLLSGWAR	Vitamin K-dependent protein Z	43.5	NA	45.8	44.3	108	108	108	214	218	210	888	911	906	1760	1770	1760	7120	7160	7030	17300	17800	17900	40300	40200	40500	45.05	108	214	901.667	1763.33	7103.33	17666.7	40333.3	43.4659	108.665	217.329	869.317	1738.63	6954.54	17386.3	43465.9	0.0403237	0.00611673	0.0214597	0.0389082	0.0144622	0.0227786	0.0220872
FEDGVLDPDYPR	Vitronectin	62.5	NA	64	67.5	161	154	142	294	299	313	1240	1260	1320	2450	2670	2540	10100	10000	10700	25000	25400	25700	60100	59500	60600	65.75	152.333	302	1273.33	2553.33	10266.7	25366.7	60066.7	62.496	156.24	312.48	1249.92	2499.84	9999.36	24998.4	62496	0.0591194	0.0560968	0.0422739	0.0330232	0.0419876	0.0408693	0.0186706
ILAGPAGDSNVVK	von Willebrand factor	29	33	NA	NA	73.2	89.5	71.7	149	122	149	598	580	599	1180	1130	1180	4910	4730	4430	12000	11400	12100	27100	27300	27000	33	78.1333	140	592.333	1163.33	4690	11833.3	27133.3	29.0435	72.6087	145.217	580.87	1161.74	4646.96	11617.4	29043.5	0.136228	0.134588	0.0947253	0.0248072	0.0203351	0.0436016	0.032458
AVYEAVLR	Xaa-Pro dipeptidase	5.25	NA	5.91	NA	12.6	13.4	12.3	24	25.3	27	107	108	112	212	215	213	863	838	900	2080	2090	2150	4990	4970	5110	5.91	12.7667	25.4333	109	213.333	867	2106.67	5023.33	5.25	13.125	26.25	105	210	840	2100	5250	0.125714	0.0446842	0.0561932	0.0432958	0.0169477	0.0441868	0.0150585
EIPAWVPFDPAAQITK	Zinc-alpha-2-glycoprotein	32.5	33.1	32.8	33.8	79.2	78.4	77.3	154	155	153	659	661	667	1330	1320	1330	5370	5380	5340	13400	13300	13400	31100	31500	31300	33.2333	78.3	154	662.333	1326.67	5363.33	13366.7	31300	32.487	81.2175	162.435	649.74	1299.48	5197.92	12994.8	32487	0.026346	0.0371802	0.0521712	0.0200758	0.0212334	0.0319905	0.0288456
[truncated: 9 more columns]

## Sheet: Table S2
Table S2. Samples
peptide	protein	LLQ	Calculated concentration, fmol/ul
			Sample1	Sample1 (2)	Sample1 (3)	Sample2	Sample2 (2)	Sample2 (3)	Sample3	Sample3 (2)	Sample3 (3)	Sample21	Sample21 (2)	Sample21 (3)	Sample22	Sample22 (2)	Sample22 (3)	Sample23	Sample23 (2)	Sample23 (3)	Sample24	Sample24 (2)	Sample24 (3)	Sample25	Sample25 (2)	Sample25 (3)	Sample26	Sample26 (2)	Sample26 (3)	Sample27	Sample27 (2)	Sample27 (3)	Sample28	Sample28 (2)	Sample28 (3)	Sample29	Sample29 (2)	Sample29 (3)	Sample30	Sample30 (2)	Sample30 (3)	Sample31	Sample31 (2)	Sample31 (3)	Sample32	Sample32 (2)	Sample32 (3)	Sample33	Sample33 (2)
SYELPDGQVITIGNER	Actin, aortic smooth muscle	40.7	NA	NA	NA	NA	NA	NA	NA	NA	NA	94.6	90.5	102	49.7	51.7	55.7	468	473	470	255	258	250	212	226	217	49.3	45.4	47.7	120	121	114	522	513	528	340	325	318	295	302	311	364	355	368	188	185	170	106	113
DVIVHPLPLK	Adhesion G protein-coupled receptor F5	1.37	1.95	NA	2.03	3.57	2.79	3.46	3.17	2.76	2.81	NA	NA	NA	NA	NA	NA	1.68	NA	NA	1.98	NA	1.6	NA	1.76	1.79	NA	1.77	1.61	NA	NA	NA	2.77	2.25	NA	1.56	1.53	NA	NA	NA	NA	NA	NA	NA	1.54	1.88	1.95	1.99	NA
LLEYDTVTR	Adipocyte plasma membrane-associated protein	5.45	6.39	NA	6.93	7.33	8.84	8.58	13.1	13.3	15.8	13.8	16.7	11.3	10.8	9.01	9.81	NA	NA	NA	5.97	5.73	6.48	11.4	9.52	9.2	9.09	8.8	7.36	NA	5.69	6.3	8.93	9.59	9.54	8.51	6.79	7.39	10.6	10.8	11.5	11.2	14.6	16.1	12	13.8	13.8	26.9	24.2
IFYNQQNHYDGSTGK	Adiponectin	6.14	191	177	191	88.4	90.3	91.7	68.7	60.9	61	59.8	56.6	70.4	62.6	59.4	60.5	145	151	142	97.3	90.8	95.5	66	66.7	57.2	117	127	116	31	26.6	30.5	38.7	45.8	43.5	56.1	59.2	59.1	15.5	16.5	17.5	149	140	137	114	114	122	77	59.3
LDVASEFR	ADM	5.15	16	14.1	18	NA	NA	NA	NA	NA	NA	10.7	9.11	10.3	11.3	10.6	13.6	NA	NA	NA	NA	NA	NA	19.3	13.7	14	12.6	14.3	16.2	5.52	NA	NA	14.4	10	12.3	13.3	12.4	18.2	12.3	13.1	17.6	17.3	14.6	14	11.2	15.4	12.3	17.5	14.5
DADPDTFFAK	Afamin	43.2	212	201	195	281	282	298	270	260	264	240	233	243	241	248	253	234	250	255	221	213	217	238	248	253	235	244	252	139	140	132	314	322	325	226	225	226	368	386	372	287	279	276	201	196	198	323	332
NWGLSVYADKPETTK	Alpha-1-acid glycoprotein 1	152	5870	5790	5780	10200	10100	10200	5450	5500	5350	5900	5780	5730	7360	7280	7340	3670	3580	3720	6000	5880	5990	5150	5100	5070	5820	5930	5850	3290	3250	3220	6160	6190	6110	5560	5570	5600	5770	5550	5650	5250	5350	5280	5870	5900	5960	4880	4870
EIGELYLPK	Alpha-1-antichymotrypsin	26.3	2360	2370	2370	2930	2990	2990	1970	2010	2000	2370	2350	2370	2530	2450	2450	1760	1730	1760	2090	2010	2060	1630	1560	1600	2230	2220	2210	1090	1100	1100	1870	1920	1870	2100	2110	2080	2180	2100	2180	2350	2300	2320	2320	2270	2280	1650	1660
SVLGQLGITK	Alpha-1-antitrypsin	47.7	19300	19700	19200	24600	24200	24500	8950	9090	8940	16900	17000	17100	19600	19800	19500	16800	16500	16800	16300	16700	16500	17500	17400	17600	19500	19500	19400	8650	8830	8590	15300	15400	15700	14900	14900	14800	14700	14800	14700	21000	20300	20500	17500	17600	18000	8660	8580
LETPDFQLFK	Alpha-1B-glycoprotein VAR 018369	60.3	1630	1620	1620	940	931	940	1340	1350	1340	1650	1660	1680	1650	1660	1630	1540	1540	1540	1280	1270	1280	1440	1440	1460	1480	1460	1470	817	818	810	1440	1430	1440	1320	1300	1330	1680	1680	1670	1390	1400	1410	1700	1690	1690	1330	1320
LGNQEPGGQTALK	Alpha-2-antiplasmin	33.2	713	727	714	923	865	963	711	739	713	817	774	790	747	750	742	721	694	722	691	654	675	693	664	691	724	717	709	376	379	369	712	744	749	826	769	794	945	968	958	805	835	822	690	693	685	758	788
FSVVYAK	Alpha-2-HS-glycoprotein	31.1	2810	2800	2720	3220	3270	3160	2540	2440	2460	2950	2960	2950	2740	2740	2640	3150	3150	3090	2070	2110	2080	2590	2690	2610	3450	3500	3380	1340	1310	1280	2580	2550	2600	2300	2280	2280	2710	2680	2680	3460	3400	3410	2180	2140	2210	2230	2310
AIGYLNTGYQR	Alpha-2-macroglobulin	50	5780	5770	5820	8440	8700	8510	4980	4890	4890	4800	4760	4820	6790	6820	6790	9700	9590	9880	7260	7340	7250	4760	4540	4700	7520	7590	7560	3230	3240	3130	4350	4380	4460	5380	5510	5620	3170	3290	3250	5580	5700	5360	8940	8780	8900	4510	4660
ALQDQLVLVAAK	Angiotensinogen	59.3	651	656	676	655	673	661	636	654	643	647	636	699	662	666	682	520	519	538	410	404	406	528	500	533	567	578	571	297	276	292	593	589	590	602	601	620	597	642	604	668	687	680	537	557	552	717	758
DDLYVSDAFHK	Antithrombin-III	34.4	18400	19000	18400	22000	21100	21400	18000	17800	17700	20100	19500	19600	16700	16200	15800	16600	16000	16700	17400	17500	16800	18100	17500	17900	17100	17100	17500	8450	8540	8530	18000	17600	17300	18200	18200	18600	18200	18600	18600	20800	20000	19900	17000	16700	16700	19300	18900
ATEHLSTLSEK	Apolipoprotein A-I	134	41900	40800	40400	38100	40300	37900	36200	35600	34800	31700	29600	32500	32900	33300	34000	37000	35400	34300	29300	29700	29700	32600	32700	31200	35500	34900	34100	17200	17300	16400	31600	31400	31500	28300	27700	29800	25900	25400	25800	36100	36000	36700	30000	30900	32200	40100	38200
SPELQAEAK	Apolipoprotein A-II	131	10000	10300	10500	9300	9090	8950	9590	9130	9420	9400	9200	8710	8240	8690	8590	7860	8320	8150	6490	6250	6390	9730	9480	9770	9140	8950	9390	4800	4670	5270	10600	10800	10200	7420	7640	7240	10500	11100	10300	7700	8840	8280	7570	7260	8110	11600	12300
LGEVNTYAGDLQK	Apolipoprotein A-IV	30.1	1130	1100	1110	1150	1150	1210	1330	1310	1400	703	715	736	814	792	745	1040	976	941	1050	1050	1070	873	884	835	751	762	735	630	598	608	1120	1160	1180	1140	1140	1190	1360	1370	1340	1260	1220	1240	811	814	764	1280	1210
FPEVDVLTK	Apolipoprotein B-100	7.96	165	159	164	105	110	101	151	149	147	103	108	97.9	92.9	92.2	91.2	86.4	86.5	88.2	64.1	66.3	62.4	123	121	123	104	98.6	105	60.7	62.9	61	128	125	128	85.2	86.6	78.4	201	198	201	90.8	88.2	94.8	110	111	111	153	148
EWFSETFQK	Apolipoprotein C-I	60.5	4550	4700	4710	3150	3140	3170	5380	5440	5460	2710	3000	2740	2360	2310	2260	1900	1940	1930	3010	3010	3110	3690	3550	3580	3030	3120	3010	2010	1980	2010	6170	6010	6140	5140	5180	5200	3500	3400	3470	2260	2300	2290	1910	1860	1880	4230	4260
TYLPAVDEK	Apolipoprotein C-II	8.67	568	583	576	431	423	421	1180	1220	1230	864	891	875	997	992	1040	559	550	546	807	800	821	927	909	924	796	791	812	512	513	515	1690	1710	1690	1250	1250	1240	1160	1190	1190	611	595	611	592	584	581	873	856
GWVTDGFSSLK	Apolipoprotein C-III	54.7	3740	3800	3840	2210	2200	2180	5970	5980	5940	3170	3160	3180	2910	2880	2930	2320	2280	2320	3060	3030	3020	3270	3300	3310	2830	2790	2760	1790	1830	1780	5510	5580	5480	4950	5050	5050	5880	5910	5860	2310	2290	2340	2400	2400	2380	3770	3710
ELLETVVNR	Apolipoprotein C-IV	11.2	28.2	31.4	28.2	14.7	20.5	16	99.5	101	104	NA	NA	NA	25.1	27	26	NA	12.3	NA	27.1	31	29.2	43.1	40.4	43.3	22.3	32.7	29.2	16.1	24.5	25.8	46.8	41.1	46.4	34.4	44.7	43.9	72.9	57.4	65	17.1	18.8	13.5	17.8	17.1	14.8	51.3	54
NILTSNNIDVK	Apolipoprotein D	40.5	2600	2540	2580	2200	2210	2180	2240	2200	2180	2200	2330	2240	2520	2580	2470	2000	2000	2000	2150	2130	2180	2470	2440	2460	2160	2090	2100	1080	1110	1090	2310	2290	2220	2100	2150	2080	1400	1340	1370	2560	2590	2520	2590	2700	2680	2620	2520
LGPLVEQGR	Apolipoprotein E	12.2	814	780	837	565	549	562	868	852	854	654	643	651	587	575	575	718	713	715	433	432	445	622	606	591	660	675	691	302	306	303	727	715	724	424	433	417	607	627	629	434	418	438	572	567	549	676	682
SGVQQLIQYYQDQK	Apolipoprotein F	7.8	537	500	533	553	495	590	526	538	526	624	547	592	460	450	415	353	318	326	566	518	520	533	526	541	463	550	490	153	181	172	405	371	416	419	476	413	472	424	460	558	544	652	487	524	523	457	538
VAQELEEK	Apolipoprotein L1	249	289	341	318	NA	303	302	349	361	365	528	579	455	285	NA	283	446	368	445	350	341	347	535	524	513	442	438	428	NA	NA	NA	578	580	475	282	362	349	506	531	425	398	460	291	270	261	280	557	520
AFLLTPR	Apolipoprotein M	7.56	376	374	382	304	312	316	440	442	449	412	413	425	327	330	318	382	389	389	301	297	299	412	415	419	408	405	399	162	161	163	392	394	380	287	296	298	295	297	293	448	450	450	342	344	341	443	436
GTYSTTVTGR	Apolipoprotein(a)	52.2	746	680	766	127	122	95.8	67	NA	NA	79.6	96.1	78.3	76.7	88.7	80.3	239	258	222	87.2	103	119	100	125	98	79.6	76.6	69.3	NA	NA	NA	376	350	370	63.8	59.4	53	69.1	69.5	64.4	NA	NA	NA	NA	NA	NA	137	128
SVNNVVVR	Attractin	14.1	119	117	103	111	113	109	140	137	134	146	137	140	121	126	120	116	102	109	97.5	94.1	89.7	88.5	86.1	94.6	116	126	107	49.4	60.8	58.4	124	127	135	122	125	135	140	146	139	140	122	132	120	122	134	104	103
ATVVYQGER	Beta-2-glycoprotein 1	30.6	2210	2230	2090	2410	2340	2240	2360	2330	2400	2130	2110	2210	2470	2660	2530	1780	1670	1750	2240	2120	2100	2270	2280	2230	1940	1900	1790	1220	1200	1220	2230	2360	2390	2380	2310	2380	2460	2510	2470	2690	2750	2560	1900	1870	1870	2870	2930
VNHVTLSQPK	Beta-2-microglobulin	77.9	97.4	102	NA	114	138	129	118	120	150	NA	105	84.4	NA	107	106	87.7	89.5	NA	NA	95	91.5	120	141	98.7	87.6	106	108	NA	NA	NA	89.5	81	83	108	120	123	89.2	78.5	101	82.8	101	NA	97.5	91.6	109	NA	96.6
SHLIIAQVAK	Biotinidase	20.5	58.5	55.1	59.3	80.6	81.8	98.2	86	77.9	71.9	81.6	73.7	74.2	71.9	87.7	75.2	76.5	65	64.3	60.5	58	64.7	91.8	80.5	90	69.6	66.9	64	44.1	42.6	43.4	81.6	91.6	101	81.7	67.4	77.6	111	116	98.2	99.1	117	78.7	64.3	70.3	62	92.7	96
EDVYVVGTVLR	C4b-binding protein alpha chain	27.7	1160	1190	1170	1680	1720	1730	1720	1710	1670	1950	1980	1960	1590	1610	1580	1070	1080	1070	1350	1330	1360	1260	1270	1290	1280	1260	1250	749	755	744	1390	1420	1440	1420	1380	1380	1810	1810	1840	1330	1330	1340	1210	1220	1240	1260	1230
ELDSTGTPTGK	Cadherin-5	40.1	58.9	79.6	66.2	NA	NA	NA	50.2	59.3	54.1	NA	NA	NA	51.3	68.1	NA	50.5	59.1	67.7	63.4	NA	NA	NA	NA	55.4	NA	43.2	NA	NA	NA	NA	42.2	57.6	54.5	58.4	70.2	51	NA	NA	NA	72	47.1	58.2	56.7	60.6	NA	NA	122
FHTFPQTAIGVGAPGK	Calcitonin	5.71	6.02	8.86	NA	16.4	18.5	12.7	NA	9.29	NA	NA	NA	NA	13.8	12.5	8.38	9.87	NA	12.1	9.95	15.3	11.6	NA	10.3	7.36	NA	10.9	9.4	6.1	NA	NA	12.1	12.5	NA	11.5	NA	8.84	6.35	9.45	NA	NA	11.6	NA	NA	11.2	11.5	NA	10.9
VLDALQAIK	Carbonic anhydrase 1	5.41	9.6	8.23	8.04	60.6	70	61.3	82.3	83.3	83.8	32.9	34.1	28.6	21.1	21.4	23.2	67.2	71.9	74.2	71	74.5	72.4	30.9	32.5	30.1	44.6	46.7	44.6	36.8	38.3	37.7	63.2	62.3	60	87.6	90.1	82.9	65.9	66.3	62.7	79.1	78	71.8	53.2	50.8	54.9	66.1	68.8
IAWHVIR	Carboxypeptidase B2	37.1	NA	NA	NA	NA	NA	NA	60.3	74.3	57.8	NA	NA	NA	104	81	109	NA	NA	NA	NA	NA	NA	66.4	91.4	77.4	NA	NA	NA	50.9	52	NA	NA	NA	NA	68.4	73.6	82	58.9	88.1	NA	127	95.5	94	NA	NA	NA	NA	109
SIPQVSPVR	Carboxypeptidase N catalytic chain	2.45	102	99.6	104	131	122	122	104	107	110	133	136	136	83.4	82.2	84.7	115	112	113	76.3	73.8	73.7	91.6	92.3	90	92.7	91.1	87	39	40.9	40.4	89.8	86.3	84.8	72.2	74.4	74.1	139	142	135	122	122	128	109	110	109	102	96.3
AGGSWDLAVQER	Carboxypeptidase N subunit 2	8.79	33.7	36.2	32.6	38.4	37.8	49.8	37.8	37	41.2	41.7	45	48.7	27.3	25.8	31.4	40	34.6	36.6	27	24.8	25.6	31.6	34.5	30.8	29.3	29.7	30	12.3	14.4	14.6	29.5	27.8	27.9	37.1	30.8	32.9	55.9	52.5	60.1	46.8	47.2	43.2	37.9	34.3	37	45.2	30.5
GVASLFAGR	Cartilage acidic protein 1	4.83	9.03	9.49	9.46	10.2	7.45	10.9	11.1	12.2	14.6	20.4	18.9	18.9	12.8	16.8	18.5	7.12	6.67	6.85	6.21	7.01	8.46	10.4	9.85	6.74	6.52	7.28	6.22	5.74	5.63	5.98	11.6	13	12.7	8.62	5.57	6.55	NA	5.71	6.29	13.2	13.7	15.1	11.7	13.9	12.2	8.2	NA
LVGGLHR	CD5 antigen-like	21	115	102	125	130	116	126	25.9	39.4	32.6	60	46.8	59.6	83.6	68.2	75	89.1	82.2	72.6	39.9	44.7	42	39.3	36.1	41.1	96.9	78.8	67.9	30.4	35.2	35.5	47.3	56.4	37	71.2	65.1	71	39.6	36.1	52.4	73	79	74.5	57.4	65.3	69.5	39.8	46.2
IYHSHIDAPK	Ceruloplasmin	104	1510	1340	1620	1750	1830	1600	1180	1020	1250	1290	1240	1390	1240	1360	1290	1330	1250	1170	1040	931	1010	972	1070	1060	1180	1280	1380	530	569	693	1150	1220	1230	1040	1110	1070	955	885	971	1210	1310	1250	1610	1540	1410	1140	1060
YLTLNTESTR	Cholinesterase	7.08	29	26.6	30	47.1	46.8	46.7	48.2	50.9	47.4	57.8	51.4	45	30.3	34.7	44	40.1	38	40.2	44.1	44.8	44.6	35.6	33.7	39.5	26.6	30.2	36.2	17.7	18.2	13.9	52.7	61.7	57.5	63.3	64.4	62.7	61	60.6	58.6	60	50.7	54	35.2	37.2	35.8	49.9	49.6
ELDESLQVAER	Clusterin	16.9	1340	1390	1380	1620	1570	1580	1370	1360	1390	1800	1770	1720	1280	1300	1370	1340	1390	1380	1480	1470	1460	1310	1330	1340	1500	1490	1450	677	687	697	1380	1380	1380	1380	1410	1420	1700	1670	1680	1450	1400	1440	1350	1360	1360	1300	1310
MLEVPYVDR	Coagulation factor X	15.8	104	108	123	124	123	123	158	162	162	157	151	161	134	122	136	98.3	112	98.4	127	128	131	133	129	127	108	109	121	72.5	75.3	72.7	157	156	155	162	170	161	158	146	147	143	144	141	117	119	117	150	147
TSESGLPSTR	Coagulation factor XI	7.4	55.4	48.7	41.9	86.5	72	69.9	69.2	79.5	88.6	NA	NA	NA	68.7	44.4	71.3	48.6	44.9	57.4	48.6	72.4	60.4	54.3	64.6	55.9	76.5	68.5	74.7	NA	NA	NA	55.7	77.1	75.3	59.8	69	72.9	63.6	67.8	63.2	63.5	69.8	50.3	47	51.7	40.2	85.6	95.6
EQPPSLTR	Coagulation factor XII	10.1	436	429	432	479	468	464	196	198	188	373	399	431	261	301	303	429	424	415	392	399	404	445	460	458	486	444	484	159	151	157	493	481	475	302	309	331	530	520	527	325	344	318	361	364	388	479	513
GTYIPVPIVSELQSGK	Coagulation factor XIII A chain	3.41	76.4	77.8	82.6	111	117	112	89.9	93.4	93.9	109	110	97.7	76.1	70.9	75.2	86.1	79.2	83.8	65.3	71.7	68.6	87.5	84.2	80.4	52.4	52.9	52	40.3	40.3	38.4	104	102	101	81.7	78.2	82.1	81.1	77.9	85.6	94.6	99.6	95.5	76.6	79.2	78.1	84.4	72.7
IQTHSTTYR	Coagulation factor XIII B chain	11.8	NA	18.2	17.5	NA	11.8	16.3	NA	NA	NA	15.3	19.4	NA	NA	NA	NA	NA	NA	16.8	12.3	NA	NA	14.5	NA	NA	NA	NA	NA	NA	NA	NA	NA	NA	16.2	NA	NA	NA	13.8	NA	16.6	12	NA	12.5	11.8	NA	NA	20	NA
PAFSAIR	Complement C1q subcomponent subunit A	15	165	165	171	236	241	245	163	163	161	124	130	138	159	170	163	146	159	168	123	132	132	179	188	183	125	120	123	80.6	87.3	79.8	138	142	140	155	145	145	226	224	227	161	177	158	140	132	145	146	144
IAFSATR	Complement C1q subcomponent subunit B	5.02	173	176	184	189	184	180	141	140	143	109	113	111	143	142	148	137	137	144	107	102	101	172	172	172	107	112	111	70.5	71	70.6	118	122	120	120	119	112	234	227	229	126	129	123	123	121	125	123	127
FQSVFTVTR	Complement C1q subcomponent subunit C	6.7	271	277	295	453	458	458	250	248	238	244	245	250	297	317	312	282	277	285	218	217	219	304	309	307	225	225	225	134	142	134	254	269	248	271	276	286	358	366	358	304	326	314	252	240	252	202	190
GLTLHLK	Complement C1r subcomponent	15	262	281	275	359	376	360	275	291	267	240	204	265	318	347	341	261	258	255	231	235	221	289	285	300	217	227	221	144	145	134	255	249	246	278	286	262	344	327	313	291	295	263	249	239	220	280	282
VVVHPDYR	Complement C1r subcomponent-like protein	8.94	35.6	50.9	34.5	72.1	67.1	61.5	36.2	39.3	45.1	NA	NA	NA	49.1	47.2	61.2	34	45.2	46.2	39.2	41.4	50	42.4	46.5	49	45.5	47.3	41.3	17.1	19.5	22.8	45.1	49.1	51.1	30.7	37.1	45.4	61.6	49.2	67.1	56.9	49.8	57.2	49.2	46.9	44.5	43.8	37.5
TNFDNDIALVR	Complement C1s subcomponent	50.8	280	262	275	353	360	382	283	295	287	250	266	228	400	311	314	284	285	262	200	250	258	290	278	288	225	224	227	128	140	121	250	233	235	263	284	264	319	329	334	333	307	295	253	260	270	260	265
TGLQEVEVK	Complement C3	61.6	2670	2660	2750	3760	3750	3790	3080	3000	3090	3770	3750	3640	3470	3430	3470	2580	2610	2540	3080	3060	3080	2320	2360	2300	2620	2660	2590	1670	1640	1610	3540	3430	3630	3210	3160	3170	3960	3980	3970	2980	2910	2910	3250	3270	3190	3550	3610
VGDTLNLNLR	Complement C4	9.48	1160	1130	1170	1510	1450	1530	1010	1030	1030	1440	1480	1430	1690	1730	1760	1030	1030	1040	1480	1470	1450	1140	1130	1130	1070	1110	1070	710	719	710	1110	1100	1120	1810	1790	1710	1700	1660	1680	1330	1300	1330	1250	1210	1230	1260	1190
VLSLAQEQVGGSPEK	Complement C4	65.8	1120	1110	1110	1350	1400	1280	926	950	989	1210	1270	1160	1590	1620	1690	999	1100	1020	1420	1330	1320	1100	975	1110	1040	1060	973	752	683	698	1090	1050	1180	1560	1630	1650	1420	1460	1520	1190	1220	1230	1150	1260	1220	1180	1130
VFQFLEK	Complement C5	7.04	128	127	129	156	156	160	142	142	144	154	153	155	144	145	144	139	132	135	156	159	161	113	113	116	120	122	126	63.9	62.6	59.2	145	144	145	109	107	107	171	171	163	146	146	140	133	141	136	135	143
DLHLSDVFLK	Complement component C6	43.4	169	146	139	NA	NA	NA	142	146	135	NA	NA	NA	NA	NA	NA	NA	NA	NA	119	151	176	98.4	129	119	197	188	159	82.5	77.7	56.1	189	151	197	NA	NA	NA	140	143	123	138	133	164	137	107	117	NA	NA
AASGTQNNVLR	Complement component C7	50.3	157	143	173	128	148	113	154	132	118	118	117	82.5	NA	NA	NA	168	167	116	186	177	148	131	122	126	218	217	182	54.3	NA	68.2	172	123	116	187	151	164	142	152	135	147	131	102	156	224	197	173	212
MESLGITSR	Complement component C8 alpha chain	11.6	233	221	224	293	296	290	175	176	180	225	227	223	193	197	195	175	172	157	174	174	181	190	179	180	159	157	154	80.4	84.1	78.7	196	209	214	162	172	171	211	205	206	193	202	208	157	151	146	175	147
SDLEVAHYK	Complement component C8 beta chain	12.4	128	125	133	162	180	180	88.3	92	96.4	120	123	122	112	96.1	125	100	95.6	90.7	93.6	90.2	101	101	104	96.5	76.7	81.9	90.2	48.3	53.1	45.1	118	107	102	111	106	96.7	109	117	102	125	112	117	93.9	77.8	90.4	106	90.9
LSPIYNLVPVK	Complement component C9	55	340	347	344	371	364	372	183	186	187	294	294	284	180	182	182	212	210	211	293	292	287	173	178	172	275	284	280	55.4	56.4	NA	188	191	190	169	168	167	192	191	188	296	297	292	302	299	292	162	156
EELLPAQDIK	Complement factor B	11.7	1030	1070	1060	1130	1140	1140	867	882	857	1040	1030	1020	1080	1070	1040	844	856	816	987	1000	1000	673	669	673	952	960	968	436	424	429	1030	1040	1020	568	595	603	1080	1030	1030	990	990	967	944	946	956	1050	1020
SSQESYAHGTK	Complement factor H	154	979	991	980	1410	1260	1490	1240	1610	1200	1380	1320	1270	1100	1130	1140	986	955	833	1020	978	935	1110	1100	1090	1070	1010	996	676	667	486	1170	1300	1180	1040	953	1160	1370	1510	1650	1390	1240	1310	1180	1100	1110	1320	1180
VFSLQWGEVK	Complement factor I	127	222	225	222	259	253	267	258	248	250	255	271	271	295	304	299	213	209	206	224	217	221	182	180	180	202	201	200	128	132	129	262	265	258	231	235	231	322	315	319	245	247	246	220	220	216	260	260
AFVFPK	C-reactive protein	5.82	NA	NA	NA	NA	NA	NA	10.4	NA	8.75	NA	NA	NA	103	102	96.6	7.41	10.4	8.03	NA	NA	NA	NA	8.21	NA	6.04	5.97	NA	NA	NA	NA	18.4	22.1	22.5	NA	NA	NA	8.93	9.57	NA	NA	NA	NA	41.1	35.4	37.2	NA	NA
ALDFAVGEYNK	Cystatin-C	25.1	36	35.5	39.6	45.1	62.2	66	36.8	47.9	40.3	35	39.4	47.4	57.6	44.8	40.2	31.5	26.5	NA	46.6	34.5	39.8	53.1	41.4	46.4	NA	40.1	50.6	NA	NA	NA	44.2	44.1	35.9	46.1	47.1	40.3	34.6	38.8	39.2	48.7	49.1	35.6	53.3	43	44.2	38.2	29.3
YTHLVAIQNK	E-selectin	37.4	40.6	NA	53	48	49.1	NA	45.3	NA	NA	70.5	NA	NA	56	NA	68.4	NA	NA	NA	NA	45.3	38.9	56.2	49.4	38.9	NA	NA	NA	NA	NA	NA	NA	NA	37.8	55.5	52.6	46.8	NA	NA	NA	42.2	60.8	NA	41.5	43.8	NA	NA	NA
NVALVSGDTENAK	Extracellular matrix protein 1	9.78	70.6	78.1	74.5	93.1	92.3	93.6	85.6	80.9	84.6	92.7	80	97.7	85.7	95.6	79.6	57	70.4	66.7	73.8	74.6	71.5	63.9	70.5	72.3	58.3	60.2	62.9	35.4	37.3	42.2	86.6	80.6	79.1	83.8	72.3	87.8	71.9	76.4	79.8	65.9	64.2	51	79.3	74.5	66.3	53.2	64.9
VQHIQLLQK	Fibrinogen alpha chain	87.8	13600	14100	13700	15900	15900	15100	14700	14900	15100	16200	15600	14800	11800	11900	11900	11400	11100	11700	14000	14300	14200	8100	8440	7970	11300	11200	11500	5410	5230	5350	11200	11600	11400	10400	9750	10700	12700	12700	12600	14400	13900	14900	12600	12700	11700	10300	10600
HQLYIDETVNSNIPTNLR	Fibrinogen beta chain	57.2	19700	19300	19700	23600	23900	23800	21200	20900	20700	23300	23800	22400	17500	17200	18400	15400	16200	16200	20400	20000	20100	12500	11700	11800	15800	15800	15900	8030	7620	7880	16100	16100	15500	15000	14300	14900	18200	17900	17900	21300	21500	20900	18800	18800	17300	15000	14500
YEASILTHDSSIR	Fibrinogen gamma chain	74.3	10800	10900	11000	13100	12900	12800	11700	12300	12200	12700	12600	12800	9870	9990	9850	8880	9100	9220	11600	11300	11300	6710	6740	6790	9190	9190	8920	4280	4340	4360	9270	9250	9330	8240	8210	8200	10500	10200	10200	11800	12000	11900	10200	10400	10400	8450	8510
HTSVQTTSSGSGPFTDVR	Fibronectin	42.8	776	761	757	994	1040	889	1360	1370	1320	1060	935	1120	650	714	669	739	740	769	837	826	827	609	669	684	664	644	619	369	359	380	934	885	886	910	825	931	1160	1100	1160	835	824	901	799	871	895	984	915
TGYYFDGISR	Fibulin-1	9.77	182	177	183	134	147	130	118	129	141	147	162	149	181	153	162	180	163	172	150	146	141	108	113	110	142	146	155	81.3	86.5	84.7	130	132	120	138	139	154	79.9	81.7	88.2	122	143	126	161	173	177	113	101
IALDFQR	Galectin-3	6.87	20.9	20.8	19.3	26.1	24.2	27.5	17.4	18.3	21.1	19.9	25.3	23.2	18.9	18.1	15.3	11.7	13.2	16	14.7	15	15.9	8.88	10.5	9.9	13	14.3	13.5	NA	NA	NA	12.4	11.6	8.66	11.8	11.6	13	11.9	17.3	17.7	18.9	18.4	19.1	15.1	15.5	19.8	11.8	15.3
AGALNSNDAFVLK	Gelsolin	139	9280	9250	8870	9170	8500	8480	7260	7290	7030	9080	8830	8780	9630	9410	8820	7130	7050	7220	8280	8150	8960	6700	6740	6500	6800	6750	6610	4540	4420	4480	4430	4690	4580	8010	7930	7540	4970	5250	4880	9650	9420	9330	7800	7890	7860	7560	8000
QEPGENSEILPTLK	Glutathione peroxidase 3	4.43	150	142	150	151	163	162	134	117	124	157	173	170	127	127	122	127	139	128	136	159	144	148	146	141	97.3	90.8	98.1	45	59.7	51.3	94.3	109	102	113	117	121	149	142	145	148	135	143	114	124	107	149	120
DIAPTLTLYVGK	Haptoglobin	1550	14100	14100	13700	16000	16100	16000	14000	14000	13700	31100	30700	30200	16600	16600	16500	12500	12600	12300	17600	17600	16900	16700	16600	16300	12200	12100	11800	7560	7560	7230	28200	28400	28100	NA	NA	NA	12200	11900	11900	15900	15700	15400	20700	20800	20000	22100	22200
VGAHAGEYGAEALER	Hemoglobin subunit alpha	6.92	213	201	190	338	374	342	542	553	535	219	243	203	154	158	145	364	377	366	380	378	382	204	196	207	406	425	400	204	199	199	387	429	400	1380	1420	1300	442	463	469	350	364	359	313	308	316	384	382
NFPSPVDAAFR	Hemopexin	72.4	7560	7650	7600	11000	11000	11100	6690	6670	6720	8190	8090	8080	7730	7890	7860	6770	6790	6850	5950	5970	5970	6710	6630	6540	7690	7700	7600	3680	3630	3620	6280	6320	6340	7090	7170	7090	8870	9010	8980	7360	7340	7240	7530	7440	7610	6530	6540
TLEAQLTPR	Heparin cofactor 2	16.1	628	610	631	793	804	770	700	722	701	965	919	994	628	644	652	641	691	641	660	666	664	663	670	647	704	722	756	385	376	378	891	916	919	489	477	498	863	850	893	791	800	816	656	658	647	956	932
VVLGDQDLK	Hyaluronan-binding protein 2	6.26	157	177	167	195	196	212	164	164	157	187	165	165	175	177	178	161	151	148	161	175	157	155	171	164	140	141	152	91.3	101	102	170	172	174	145	143	148	215	216	212	199	205	202	161	168	158	213	234
GPSVFPLAPSSK	Ig gamma-1 chain C region	37.8	7110	7250	7080	3450	3460	3390	2960	3110	3080	2720	2730	2730	1850	1900	1890	2170	2170	2130	1500	1460	1470	3200	3260	3240	2110	2130	2190	1020	1030	1040	3510	3490	3580	1540	1560	1520	4550	4670	4590	2670	2650	2680	2060	2080	2050	2180	2130
GFPSVLR	Ig mu chain C region	41.7	7410	7350	7370	9070	8940	9100	1170	1160	1160	4280	4220	4190	4620	4590	4490	5320	5240	5270	1760	1790	1760	939	937	928	5670	5730	5660	2310	2370	2300	3540	3510	3450	4090	4090	4030	1710	1700	1700	4440	4410	4460	3720	3720	3710	1540	1500
VSVFVPPR	Ig mu heavy chain disease protein and Ig mu chain C	58	12200	12000	12000	15900	15800	16000	1950	2000	1950	6930	6740	6750	7870	7680	7690	8630	8450	8620	3000	2950	3040	1500	1520	1510	9040	9190	9090	3880	3900	3890	6070	5940	5970	6610	6740	6640	2770	2740	2770	7570	7410	7350	6220	6270	6230	2570	2580
GATTSPGVYELSSR	IgGFc-binding protein	9.59	NA	10.2	NA	NA	NA	NA	10.2	NA	NA	9.59	NA	NA	11	12.8	11	11	11	10.9	NA	NA	NA	12.2	10.8	NA	NA	NA	NA	NA	NA	NA	11.2	12.4	10.2	NA	NA	NA	9.66	10.3	10	NA	NA	NA	NA	12	12	12.3	12.6
NYLAWYQQKPGQPPK	Immunoglobulin kappa variable 4-1	10.3	756	768	751	996	1000	1010	562	559	541	935	921	903	712	708	710	520	524	520	426	440	434	681	678	676	639	660	656	341	342	346	931	921	951	578	589	585	657	625	648	652	650	670	585	602	599	280	270
LIQGAPTIR	Insulin-like growth factor-binding protein 2	5.01	12.2	15.3	14.2	NA	NA	NA	6.59	6.46	8.01	5.45	5.92	NA	NA	NA	NA	9.3	7.45	8.22	12.3	10.8	9.74	10.3	13.7	11.5	7.56	7.05	5.5	NA	NA	NA	NA	NA	NA	6.33	5.4	8.39	NA	NA	NA	9.86	11.6	7.14	11.4	10.3	8.33	NA	6.89
FLNVLSPR	Insulin-like growth factor-binding protein 3	2.55	30.1	30.3	29.9	43.5	41.1	44.5	29.2	31.9	30.1	31.5	32.5	33	28.8	29.5	28.5	25.5	25.8	27.4	32.9	33.6	34.4	37.2	37.8	37.6	33.4	34.5	33.4	14.8	15.1	15.4	32.5	31.9	33.8	31.8	30.3	31.1	44.4	44.9	42.1	27.1	24	26.7	25.1	24	25.2	30	30.3
LAELPADALGPLQR	Insulin-like growth factor-binding protein complex acid labile subunit	8.76	109	112	108	135	136	133	113	119	114	135	139	152	99.6	108	105	101	107	105	119	120	127	111	117	108	131	139	129	60.9	59.9	58.1	148	147	139	106	101	99.7	168	163	176	114	118	114	95.3	96.3	88.3	128	127
NLIAAVAPGAFLGLK	Insulin-like growth factor-binding protein complex acid labile subunit	17.4	87.1	90.8	91.6	126	127	123	95.4	96.9	96.6	131	123	134	98.3	87.8	93.3	86.2	87.1	87.2	104	105	103	96.2	96.2	96.5	112	115	113	47.2	46.5	48	127	129	127	87.5	86.4	88.6	139	139	136	99.6	95.5	90.3	80.4	78.9	79	112	103
GSLVQASEANLQAAQDFVR	Inter-alpha-trypsin inhibitor heavy chain H1	1060	4530	3950	3880	4440	4360	4360	3950	3880	3820	4690	4930	4750	3020	3010	2990	2750	2370	2360	2830	3100	2950	2530	2630	2580	3330	3330	3470	NA	NA	NA	2400	2260	2250	1800	1900	2010	4290	4240	4010	3110	3150	3150	2800	2910	2740	3300	3220
SLAPTAAAK	Inter-alpha-trypsin inhibitor heavy chain H2	27.3	1000	984	976	1270	1180	1280	1120	1120	1150	1350	1280	1320	1120	1040	1080	1100	1150	1100	1150	1160	1190	983	1030	1010	1100	1120	1110	539	543	523	1080	1010	1060	710	736	740	1480	1600	1520	1110	1120	1210	1170	1150	1160	1220	1150
VGSALFLSHNLK	Kallistatin	56.3	87.3	82.6	86.3	102	108	108	91.2	95.5	102	88.8	75.7	83.8	70	73.1	72.3	64.6	67.6	67.1	68	68.1	67.8	78.5	79.7	74.9	77.4	78.1	72.7	NA	NA	NA	95	91.4	100	113	110	102	97	102	108	93.3	86.7	89.4	69.7	65.1	68.9	85.3	85.5
DIPTNSPELEETLTHTITK	Kininogen-1	40.5	1470	1460	1500	1690	1700	1680	1570	1590	1550	1670	1700	1640	1490	1470	1470	1380	1400	1390	1350	1330	1360	1460	1500	1450	1350	1320	1310	777	771	751	1620	1620	1610	1410	1400	1390	1750	1690	1670	1730	1700	1710	1470	1470	1530	1420	1470
DLLLPQPDLR	Leucine-rich alpha-2-glycoprotein	54	319	327	324	444	434	431	169	164	170	231	238	237	286	282	281	213	214	211	249	258	258	267	266	267	302	301	303	98	98.5	97.1	155	153	157	175	170	169	178	185	179	273	263	267	362	367	355	208	213
AEIEYLEK	L-selectin	8.42	81.1	100	65.5	92	92.6	85.9	37.4	36.5	40.5	52.6	55.3	60.9	74.3	60.8	78.5	68.6	60.8	62	65.9	53.9	59	72.3	64.7	91	88.4	100	114	30.6	28.6	31.5	NA	NA	NA	72.5	63.6	59.4	62.2	60.5	52.1	45.5	43.7	38	59.9	61.8	49.1	40.9	42.7
SLEDLQLTHNK	Lumican	54.5	314	336	323	295	296	282	286	300	303	313	336	317	325	317	320	287	279	303	280	289	290	258	258	254	221	223	239	144	138	141	286	296	299	344	327	347	242	236	247	260	239	255	282	270	283	270	260
AWVAWR	Lysozyme C	6.83	53.9	53.3	54.6	69.2	72.6	69.3	64.2	65.6	68.7	64.3	66.7	61.5	63.7	61.1	60.3	57.6	51.9	55.3	55.6	57	54.1	67.3	63.2	67.4	65	61.2	58.3	29.7	29.4	28.9	54.8	58.2	57.1	72.8	78.8	77.6	51.8	50.1	49.5	82.9	78.6	81.4	48.9	44	47.7	51.6	52.5
TGVITSPDFPNPYPK	Mannan-binding lectin serine protease 1	56.1	60.9	NA	57.3	83	67.9	88.8	100	90.8	83.9	88.6	78.5	60.4	62.8	73.4	79.9	NA	58.1	NA	61.8	64.7	60	69.3	92.1	72.1	63.9	61.7	67.6	NA	NA	NA	60.1	64.3	61.4	67.1	66.3	60	79.8	85.2	94.9	71.1	63.4	67.3	59.9	59.5	NA	68.4	78.1
EYLIAGK	Metalloproteinase inhibitor 2	4.69	11	8.32	7.1	8.92	8.38	11.4	6.49	7.54	8.82	9.64	13.1	11	11.1	7.92	9.27	7.44	9.96	8.51	10.3	7.61	8.06	7.33	5.93	8.19	9.59	6.62	7.14	4.84	NA	5.82	7.77	6.28	7.66	7.43	7.58	8.8	7.03	7.35	9.05	9.49	9.05	7.97	8.92	9.13	9.08	6.72	7.88
AGLLRPDYALLGHR	N-acetylmuramoyl-L-alanine amidase	93.5	247	257	243	292	257	255	255	248	216	312	227	346	256	275	210	233	188	211	183	191	225	227	268	232	202	208	194	142	146	142	267	269	257	235	246	254	218	219	249	213	232	193	264	231	232	219	299
ALQVVR	Neuropilin-2	7.7	46.7	49.9	46.6	72.6	68.9	53.5	48.4	44.1	43.2	42	52.7	46.1	46.5	42.3	46.5	33	33.5	39.6	40.6	39.7	40.4	60.8	56.3	61.3	39	44.1	39.3	17.9	23.2	19.9	42.2	45	47.7	52.4	58.2	53.2	41.3	46	44.1	42.5	44.4	46.7	47.2	47.3	39.8	43.8	50.1
ITLYGR	Neutrophil gelatinase-associated lipocalin	1.52	2.69	NA	NA	NA	NA	NA	1.58	NA	2.12	NA	NA	1.73	1.58	2.3	NA	NA	NA	1.64	1.98	1.76	2.72	1.55	NA	NA	NA	NA	NA	NA	NA	NA	NA	NA	NA	NA	NA	NA	NA	NA	NA	1.81	1.63	1.82	NA	1.66	NA	NA	NA
LEGQISAR	Oxidized low-density lipoprotein receptor 1	8.48	NA	NA	NA	NA	NA	NA	NA	NA	NA	13.1	NA	14.5	NA	10.5	11	9.58	9.35	10	10.2	11.4	9.95	15.2	11.2	16.1	17.9	NA	13.6	NA	NA	NA	11.4	9.41	14.2	NA	NA	NA	NA	NA	NA	21.7	14.2	19.4	NA	NA	NA	12.9	NA
GLFIIDGK	Peroxiredoxin-2	13.6	NA	NA	NA	19.9	21.6	20.8	26.4	26.8	21.8	14.9	14.5	NA	NA	NA	NA	21.9	22.2	20.7	24.1	23.5	23.1	NA	14.1	NA	17.3	17.9	16.8	NA	NA	NA	22.5	20.2	22.7	32.5	32.3	32.9	38	34.3	37.4	22.6	21.1	22.1	18.6	18.2	16.5	24.4	25.3
SSGLVSNAPGVQIR	Phosphatidylcholine-sterol acyltransferase	33.2	125	129	89.1	142	90	129	144	114	134	123	106	133	69.4	83.2	90.7	87.7	102	80	91.3	95.3	81.3	94.7	84.7	108	92.4	110	92.7	52.3	53.7	55.6	112	113	110	101	124	119	106	102	101	110	97.7	129	85.8	95.3	113	104	127
FGSSLITVR	Phosphatidylinositol-glycan-specific phospholipase D	4.47	44.7	48.6	47.1	41.8	40.9	46.9	68.6	67.3	65.4	94.1	90.4	84.3	41	35.2	40.2	38.2	33.7	39.8	53.8	53.5	60.9	54.7	65.4	54.9	42.7	45	50	20.6	21	23.7	60.9	61.8	61.4	63.3	63.8	61.8	65.7	60.7	61.5	64.6	64.5	68.8	48.2	42.9	44.8	91.7	83.8
AVEPQLQEEER	Phospholipid transfer protein	12.9	58.1	48.1	52.2	56.9	50.4	53.2	61.2	60.5	62.3	47.4	47.8	50.8	57.2	53.7	66.4	50.7	55.9	54.5	47.6	41.4	38.7	50.1	44.3	42	45.7	46.6	46.6	30.4	27.5	26.1	42.9	35.6	33	43.2	44.7	40.2	38.5	35.3	27.2	50.1	40.9	45.9	43.8	43.9	42.8	56.2	66.1
LQSLFDSPDFSK	Pigment epithelium-derived factor	54	228	226	219	298	289	286	220	219	215	239	234	247	228	229	228	169	173	154	183	191	187	269	271	271	130	130	134	117	115	118	225	232	230	254	253	263	249	244	249	268	261	268	218	207	209	241	249
FQPTLLTLPR	Plasma protease C1 inhibitor	34.9	1200	1200	1190	1500	1490	1500	1120	1120	1120	1470	1490	1470	1190	1220	1220	1040	1040	1030	1240	1270	1240	1040	1040	1040	1040	1020	1030	566	568	562	1420	1410	1410	1090	1100	1110	1260	1240	1240	1220	1230	1200	1010	1020	1010	1150	1140
EAQLPVIENK	Plasminogen	17.2	395	394	389	423	406	401	466	484	482	495	488	490	421	404	409	359	367	346	394	403	404	357	364	363	386	376	374	203	205	203	503	489	490	402	404	414	465	462	472	489	487	495	315	316	317	490	504
VFQQVAQASK	Plasminogen activator inhibitor 1	43.2	NA	NA	NA	NA	NA	NA	49.6	66.2	44.2	NA	NA	NA	93.1	NA	106	NA	NA	60.7	82.6	57.5	NA	NA	125	85.3	NA	NA	NA	NA	NA	NA	84.2	77.1	90	NA	NA	NA	116	NA	NA	139	126	157	NA	NA	NA	128	123
ALVILAK	Protein deglycase DJ-1	0.827	NA	NA	NA	1.54	1.47	1.2	NA	NA	NA	NA	NA	NA	1.9	2.01	1.36	3.4	3.94	4.03	2.69	2.63	1.96	2.34	2.08	2.27	NA	NA	NA	NA	NA	NA	3.36	3.28	3.29	2.85	2.9	2.83	3.02	3.31	3.85	3.03	3.23	3.56	1.75	2.49	2.71	NA	NA
DQYYNIDVPSR	Proteoglycan 4	16.7	NA	NA	34.8	31.9	41	26.3	41	42.8	39.2	NA	NA	NA	27.4	22.8	25.7	NA	NA	NA	23.4	16.7	24.8	24.4	17.3	26.4	22.7	NA	21	17.3	18.9	25.1	56.4	50.1	45.2	25	34	26.8	54.3	58.5	49.5	23.1	28.8	21.5	22.7	18	22.4	45	46.1
ELLESYIDGR	Prothrombin	27.3	2410	2480	2450	3040	3070	2920	2680	2620	2600	3130	3150	3200	2900	2880	2990	2540	2530	2620	2630	2710	2630	2660	2660	2650	2720	2620	2680	1370	1330	1310	3010	3080	3050	2600	2670	2510	2770	2910	2880	3610	3590	3620	2760	2750	2680	2940	2930
TWTWVGTK	P-selectin	3.35	8.55	8.66	7.76	11.2	11.7	7.47	5.05	7.49	5.51	8.83	8.98	8.52	9.59	10.3	8.51	11.7	12.6	10.6	NA	NA	NA	8.98	7.78	12	NA	NA	NA	5.98	4.42	7.29	15.8	10.1	15.1	12.6	12.4	13.7	12.4	11.6	8.79	12	16.1	10.4	NA	NA	NA	NA	NA
YWGVASFLQK	Retinol-binding protein 4	53.9	503	491	510	572	584	572	988	985	986	602	632	618	457	467	465	450	451	444	586	580	585	695	701	673	550	552	543	309	309	310	762	768	769	868	863	848	906	907	880	582	578	577	437	443	440	836	835
DGAGDVAFVK	Serotransferrin	264	17200	17500	17100	11800	11500	11800	11600	11700	11200	14300	14100	14300	16700	17300	16700	14700	14700	14700	11300	11400	11200	11300	11400	11000	12700	13100	12500	8390	8290	8460	15600	15800	15800	12400	12500	12300	14600	14500	14600	12000	11600	11600	14100	13600	14400	12400	12400
LVNEVTEFAK	Serum albumin	3090	616000	622000	630000	677000	677000	680000	585000	585000	596000	611000	599000	609000	588000	587000	583000	579000	567000	572000	561000	568000	568000	593000	598000	603000	617000	600000	616000	278000	274000	275000	547000	544000	543000	580000	573000	586000	593000	597000	608000	652000	657000	672000	533000	527000	538000	600000	616000
IVLGQEQDSYGGK	Serum amyloid P-component	21.1	285	269	230	501	518	507	673	661	640	548	588	570	506	540	559	272	283	274	429	430	425	403	396	380	314	298	293	250	242	256	530	565	531	427	451	394	627	630	607	670	685	686	373	401	398	512	537
IFFYDSENPPASEVLR	Serum paraoxonase/arylesterase 1	44.7	935	900	931	1280	1210	1220	661	664	642	881	847	851	651	637	653	870	880	824	1110	1100	1120	878	897	871	1320	1260	1240	295	293	297	784	763	761	936	900	951	909	962	909	1240	1240	1240	580	579	594	1150	1140
ILIGTVFHK	Serum paraoxonase/lactonase 3	9.49	14.6	10.4	13	13.1	10.4	14.3	11.2	13.4	10.4	14.5	10.3	16.5	12.8	14.7	10.8	NA	NA	NA	12.9	13.7	13	11.1	11.2	NA	13.6	15.7	20.9	NA	NA	NA	NA	NA	NA	13.1	9.59	10.7	NA	NA	NA	10.1	13.9	12.7	12	13.3	16.5	10.7	14
TSSSFEVR	Sex hormone-binding globulin	11.5	92.6	95.8	105	128	129	147	76.4	85.6	86.1	NA	NA	NA	84.2	79.4	87.4	112	114	111	73.5	73.7	62.8	85.3	79.4	75.2	154	146	157	39.7	35.2	34.8	26.9	19.4	26.5	75.2	51.5	59.7	25.8	22.1	28.5	68.7	74	52.7	128	125	106	81	77.5
ILISGLEPSTPYR	Tenascin-X	9.37	69.7	60.7	66.4	93.9	104	95.2	59.9	60.6	58.7	47.8	49.3	43.6	74.4	75	69.2	36.1	38.9	37.5	67.3	64.7	62.1	52	54.2	55.1	57.4	59.3	54.6	30	31.6	31.2	69.8	64.6	69.7	56.1	57.1	55	54.9	56	56.8	54.8	53.4	50.6	62.1	58.5	59.3	39.7	40.1
NWETEITAQPDGGK	Tetranectin	7.65	69.8	74.1	69.2	86	83.4	84.3	75.9	61.5	64.1	51	70.3	56.5	68	82.4	78	64.3	66.9	57.7	88.7	69.6	67.9	80.3	65.9	72.4	63.3	72.4	69.6	39.9	39.8	44.3	56.6	44.1	67.7	60.9	66	72	44.6	53.7	53.9	88.9	78	102	74.9	63.6	65.8	78.5	82.8
GTLLALER	Thrombospondin-1	4.15	NA	NA	NA	NA	NA	NA	NA	NA	NA	NA	NA	NA	NA	NA	NA	22.6	27.3	20.8	14.5	16.4	17.4	7.92	8.76	11	NA	6.91	5.53	NA	NA	NA	24.4	23	21.6	18.2	13.9	17.9	8.12	9.65	10.5	15.7	12.9	17	38.4	42.9	40.1	NA	NA
AVLHIGEK	Thyroxine-binding globulin	4.83	239	239	206	302	286	275	128	139	129	146	150	155	215	205	223	228	229	237	162	170	172	202	203	198	217	212	210	105	102	107	167	169	165	190	195	186	156	157	176	226	233	226	222	227	231	145	145
GSPAINVAVHVFR	Transthyretin	79.5	638	651	708	417	409	408	1300	1270	1290	311	331	318	224	224	224	232	235	239	339	348	324	391	381	389	308	321	323	238	248	246	566	560	576	845	849	847	608	628	621	278	278	252	170	171	164	856	862
NTVISVNPSTK	Vascular cell adhesion protein 1	5.85	11.1	11	8.61	6.81	7.25	7.44	NA	NA	NA	6.08	NA	8.75	NA	9.1	NA	NA	7.72	6.01	NA	6.24	7.87	10.1	7.52	7.52	NA	8.31	NA	NA	NA	NA	NA	7.21	NA	NA	NA	7	10.7	10.5	7.97	6.61	7.25	7	NA	8.11	NA	NA	NA
YLQGSSVQLR	Vasorin	7.66	13.4	12.5	10.4	22.6	20.5	21.4	11.7	13.1	13.9	NA	NA	NA	14.3	15	12.7	9.2	9.12	12.1	10	10.4	12.1	16.1	15.6	16	11.9	11.2	14.4	NA	NA	7.79	9.68	15.5	12.5	15.8	17.2	22.6	NA	NA	NA	14.7	13.6	17.2	13.7	10.5	8.73	10.3	11
VLEPTLK	Vitamin D-binding protein	84.9	3550	3480	3460	3790	3690	3790	3550	3480	3430	3330	3360	3390	3340	3320	3390	3100	3020	2980	3640	3640	3630	2780	2770	2760	3580	3720	3620	1680	1640	1590	3380	3310	3410	2710	2760	2890	3220	3200	3170	3870	3830	3800	3220	3150	3200	3250	3270
LGEYDLR	Vitamin K-dependent protein C	14.1	33.6	34.6	32.8	39.8	43.5	40.8	36.4	39.5	45.2	50.6	60.9	53.4	39.8	38.6	35.8	33.3	35.6	33.9	38.6	37.7	32.5	46.2	44.8	46	47.2	43.1	42.8	19.8	20.4	19.4	43.9	40.1	37.2	44	35.8	41.5	44.8	47.3	42	38.7	36.7	38.2	33.1	31.6	34.4	47.1	46.7
VYFAGFPR	Vitamin K-dependent protein S	15.1	200	199	188	224	218	221	268	267	273	306	309	304	262	246	252	164	168	163	251	233	237	230	229	225	181	194	190	130	125	126	293	298	298	290	291	282	277	274	273	230	232	210	215	209	211	252	251
FEDGVLDPDYPR	Vitronectin	62.5	1820	1810	1780	2420	2530	2590	1960	1970	2020	1890	2010	2110	2220	2240	2270	1970	1850	1930	1700	1710	1790	935	941	928	1790	1820	1910	1150	1100	1130	2160	2210	2260	2170	2280	2130	2900	2990	3120	2360	2200	2180	1910	1840	1830	2380	2310
ILAGPAGDSNVVK	von Willebrand factor	29	34.3	NA	48.8	43.2	36.2	32.9	37.1	40.8	34.3	NA	NA	NA	NA	NA	NA	NA	NA	35.9	NA	NA	NA	NA	NA	NA	NA	NA	NA	NA	NA	NA	NA	NA	NA	33.1	49.4	NA	34.8	NA	37.9	35.2	38.4	33.4	30.5	39.1	NA	NA	NA
EIPAWVPFDPAAQITK	Zinc-alpha-2-glycoprotein	32.5	71.1	69.7	71.7	76.5	76.9	79.9	83	82.3	83.2	95.3	98.6	100	75.5	72.5	72.6	66.3	66.5	70.5	76.7	78.7	76.8	99.4	99	101	80.8	79.8	78.9	NA	NA	NA	74.8	73	74.7	89	90.9	81.5	95.4	95.7	97	89.6	93.2	93.6	73.6	73.7	75.2	86.3	88.8
[truncated: 58 more columns]

## Sheet: Table S3
Table S3. Concentrations of proteins in Quality Control (QC) samples from BAK270 kit
peptide	protein	Calculated concentrations, fmol/ul									Mean calculated concentration, fmol/ul			Deviation of calculated concentration, fmol/ul			Real concentration, fmol/ul			FDA	CVD
		QCA1	QCB1	QCC1	QCA2	QCB2	QCC2	QCA3	QCB3	QCC3	QCA	QCB	QCC	QCA	QCB	QCC	QCA	QCB	QCC
GIIDPTK	60 kDa heat shock protein mitochondrial	24.0333	184	1723.33	23.3667	184.333	1703.33	22.7333	174.333	1676.67	23.3778	180.889	1701.11	0.530781	4.63747	19.1163	22.2681	167.011	1670.11	No	No
IDAVYEAPQEEK	72 KDa type IV collagenase	25.0667	218	2086.67	26.4333	217.333	2003.33	28.5	217	1986.67	26.6667	217.444	2025.56	1.41133	0.41574	43.7445	25.788	193.41	1934.1	No	No
ITPSYVAFTPEGER	78 kDa glucose-regulated protein	75.9667	612.333	5863.33	78.7333	619.333	5763.33	77.1667	603.333	5703.33	77.2889	611.667	5776.67	1.13279	6.54896	65.9966	75.4616	565.962	5659.62	No	No
IILLSYGK	A disintegrin and metalloproteinase with thrombospondin motifs 2	7.32667	56.9333	544.333	7.63667	56.1667	526.333	7.40333	54.8333	535.667	7.45556	55.9778	535.444	0.131834	0.867663	7.35015	7.056	52.92	529.2	No	No
LYNPDVR	A disintegrin and metalloproteinase with thrombospondin motifs 9	69.6	521.667	4923.33	67.8	532	4816.67	66.0667	497	4840	67.8222	516.889	4860	1.44256	14.6827	45.7853	63.28	474.6	4746	No	No
SYELPDGQVITIGNER	Actin, aortic smooth muscle	173.667	1346.67	12666.7	177.667	1353.33	12466.7	179	1273.33	12366.7	176.778	1324.44	12500	2.26623	36.2433	124.722	162.949	1222.12	12221.2	No	No
DVIVHPLPLK	Adhesion G protein-coupled receptor F5	2.17667	18.6	179	NA	18.8	174.667	NA	18.6333	172.667	2.17667	18.6778	175.444	0	0.087489	2.64342	2.19749	16.4812	164.812	No	No
LLEYDTVTR	Adipocyte plasma membrane-associated protein	22.9	179.667	1720	22.1667	182.667	1696.67	23.2	169.333	1643.33	22.7556	177.222	1686.67	0.434045	5.71115	32.0878	21.8144	163.608	1636.08	No	No
IFYNQQNHYDGSTGK	Adiponectin	26.5	195.333	1880	26.5	199.333	1836.67	27.8667	183.667	1823.33	26.9556	192.778	1846.67	0.644253	6.64627	24.1906	24.5764	184.323	1843.23	No	Yes
LDVASEFR	ADM	21.7333	163.667	1613.33	22.9667	172	1580	23.5333	158.333	1590	22.7444	164.667	1594.44	0.751459	5.62402	13.9664	20.5815	154.361	1543.61	No	No
DADPDTFFAK	Afamin	177.667	1426.67	13566.7	190.667	1420	13233.3	182	1360	13100	183.444	1402.22	13300	5.40462	29.9794	196.261	172.704	1295.28	12952.8	No	No
NWGLSVYADKPETTK	Alpha-1-acid glycoprotein 1	624.667	4973.33	46533.3	648	5033.33	46300	610.333	4650	45000	627.667	4885.56	45944.4	15.523	168.354	674.583	607.495	4556.21	45562.1	Yes	No
EIGELYLPK	Alpha-1-antichymotrypsin	113.667	856.667	8236.67	116	871.333	8110	110.333	838	7986.67	113.333	855.333	8111.11	2.32538	13.6409	102.065	105.392	790.44	7904.4	No	No
SVLGQLGITK	Alpha-1-antitrypsin	206.667	1580	14933.3	211	1543.33	14466.7	213.333	1516.67	14500	210.333	1546.67	14633.3	2.76218	25.9629	212.568	190.904	1431.78	14317.8	Yes	No
LETPDFQLFK	Alpha-1B-glycoprotein VAR 018369	254.667	2016.67	18933.3	254.333	2023.33	18733.3	258	1876.67	18333.3	255.667	1972.22	18666.7	1.65552	67.6228	249.444	241.164	1808.73	18087.3	No	No
LGNQEPGGQTALK	Alpha-2-antiplasmin	140.333	1086.67	10266.7	147.333	1103.33	10133.3	146	1032	10090	144.556	1074	10163.3	3.03478	30.468	75.1788	132.72	995.4	9954	Yes	No
FSVVYAK	Alpha-2-HS-glycoprotein	131.333	1029	9626.67	136.667	1050	9513.33	132.667	979	9403.33	133.556	1019.33	9514.44	2.26623	29.7807	91.1788	124.236	931.77	9317.7	Yes	No
AIGYLNTGYQR	Alpha-2-macroglobulin	212.333	1653.33	15633.3	221.333	1630	15066.7	209.333	1586.67	15100	214.333	1623.33	15266.7	5.09902	27.6218	259.629	200.033	1500.24	15002.4	Yes	No
DINTFIHGNK	Angiogenin	18.7667	138.333	1313.33	17.7667	141.333	1276.67	17.8667	134.333	1240	18.1333	138	1276.67	0.449691	2.86744	29.9382	17.0583	127.937	1279.37	No	No
DLVFSTWDHK	Angiopoietin-related protein 3	288	2360	21800	293.667	2330	21400	295	2260	21400	292.222	2316.67	21533.3	3.03478	41.8994	188.562	278.017	2085.13	20851.3	No	No
ALQDQLVLVAAK	Angiotensinogen	260	2096.67	18533.3	268.333	2093.33	18000	273.667	1943.33	17600	267.333	2044.44	18044.4	5.62402	71.5093	382.326	237.384	1780.38	17803.8	Yes	Yes
DDLYVSDAFHK	Antithrombin-III	141.333	1100	10290	NA	1196.67	10433.3	NA	1096.67	10333.3	141.333	1131.11	10352.2	0	46.3747	60.0206	137.568	1031.76	10317.6	Yes	Yes
ATEHLSTLSEK	Apolipoprotein A-I	544.333	4400	41000	585.667	4330	41166.7	542.667	4140	40033.3	557.556	4290	40733.3	19.8892	109.848	499.629	537.417	4030.63	40306.3	Yes	Yes
SPELQAEAK	Apolipoprotein A-II	518	4280	41266.7	543	4290	40666.7	572.667	3966.67	39500	544.556	4178.89	40477.8	22.3447	150.119	733.502	523.981	3929.86	39298.6	No	Yes
LGEVNTYAGDLQK	Apolipoprotein A-IV	131.333	998.667	9410	134.667	1006	9336.67	130.667	937.667	8930	132.222	980.778	9225.56	1.74978	30.6308	211.123	120.456	903.42	9034.2	No	Yes
FPEVDVLTK	Apolipoprotein B-100	33.5667	262.667	2466.67	33.4	260	2436.67	35.2667	252.333	2436.67	34.0778	258.333	2446.67	0.84342	4.38009	14.1421	31.8471	238.853	2388.53	Yes	Yes
EWFSETFQK	Apolipoprotein C-I	244.333	2020	19433.3	261	1966.67	18733.3	243.333	1920	18633.3	249.556	1968.89	18933.3	8.10274	40.8551	355.903	241.982	1814.87	18148.7	No	Yes
TYLPAVDEK	Apolipoprotein C-II	36.6667	284.333	2636.67	35.2333	280.333	2626.67	34.7667	271	2586.67	35.5556	278.556	2616.67	0.808443	5.58658	21.6025	34.6697	260.023	2600.23	No	Yes
GWVTDGFSSLK	Apolipoprotein C-III	228.667	1810	17200	236.667	1806.67	16733.3	225.667	1733.33	16566.7	230.333	1783.33	16833.3	4.6428	35.3815	268.052	218.624	1639.68	16396.8	No	Yes
ELLETVVNR	Apolipoprotein C-IV	50.4667	362.333	3503.33	51.2	363	3360	46	348.667	3406.67	49.2222	358	3423.33	2.29804	6.60527	59.6906	44.6083	334.562	3345.62	No	No
NILTSNNIDVK	Apolipoprotein D	174.667	1340	12766.7	176	1340	12366.7	186.333	1280	12200	179	1320	12444.4	5.21394	28.2843	237.788	161.824	1213.68	12136.8	No	Yes
LGPLVEQGR	Apolipoprotein E	53	402.667	3846.67	53.9667	405	3773.33	55	394.667	3773.33	53.9889	400.778	3797.78	0.816648	4.42496	34.5697	48.9384	367.038	3670.38	Yes	Yes
SGVQQLIQYYQDQK	Apolipoprotein F	13.4333	105.667	1003	13.7333	105.333	945.667	11.9667	85.9333	956	13.0444	98.9778	968.222	0.771882	9.22482	24.9508	12.4823	93.6173	936.173	No	No
VAQELEEK	Apolipoprotein L1	NA	434.333	3793.33	NA	419.333	3833.33	NA	417.333	3713.33	NA	423.667	3780	NA	7.58654	49.8888	NA	373.162	3731.62	No	Yes
AFLLTPR	Apolipoprotein M	31.8	248.667	2313.33	31.9667	248	2323.33	33.9333	238	2273.33	32.5667	244.889	2303.33	0.968772	4.87878	21.6025	30.24	226.8	2268	No	No
GTYSTTVTGR	Apolipoprotein(a)	226.667	1703.33	16066.7	219	1726.67	15566.7	220.333	1690	15266.7	222	1706.67	15633.3	3.34443	15.1535	329.983	208.615	1564.61	15646.1	Yes	Yes
NMLEMIFTPR	Aromatase	230.333	1843.33	17766.7	257.667	1856.67	17533.3	228.667	1746.67	17266.7	238.889	1815.56	17522.2	13.2953	49.015	204.275	222.443	1668.32	16683.2	No	No
ITDYGLESFR	Atrial natriuretic peptide receptor 1	27.5	205.333	1950	28.5333	210.667	1923.33	27.9	198	1863.33	27.9778	204.667	1912.22	0.425426	5.19259	36.2433	24.92	186.9	1869	No	No
SVNNVVVR	Attractin	23.3667	186	1803.33	24.6333	191.333	1793.33	NA	177.333	1760	24	184.889	1785.56	0.633333	5.76922	18.5259	22.5758	169.318	1693.18	No	No
ALSLASSSGSDK	Autism susceptibility gene 2 protein	NA	113.667	1004	NA	113.333	992.667	NA	105.667	963.333	NA	110.889	986.667	NA	3.69518	17.1356	NA	97.7142	977.142	No	No
ATVVYQGER	Beta-2-glycoprotein 1	133	972.333	9383.33	139.667	1012.67	9006.67	NA	962.667	9123.33	136.333	982.556	9171.11	3.33333	21.6544	157.441	122.22	916.65	9166.5	Yes	No
VNHVTLSQPK	Beta-2-microglobulin	NA	130.333	1203.33	NA	128	1210	NA	122.667	1193.33	NA	127	1202.22	NA	3.20878	6.84935	NA	116.789	1167.89	Yes	No
ALEQDLPVNIK	Beta-Ala-His dipeptidase	NA	531.333	4993.33	58.9333	522.667	4853.33	NA	505.667	4846.67	58.9333	519.889	4897.78	0	10.6609	67.6228	63.1777	473.833	4738.33	No	No
SHLIIAQVAK	Biotinidase	NA	133.333	1296.67	NA	136.667	1316.67	NA	118.967	1316.67	NA	129.656	1310	NA	7.67972	9.42809	NA	122.993	1229.93	Yes	No
EDVYVVGTVLR	C4b-binding protein alpha chain	117.667	938	8786.67	122.333	934	8506.67	125	881.333	8400	121.667	917.778	8564.44	3.03071	25.8218	163.057	110.802	831.012	8310.12	No	No
INENTGSVSVTR	Cadherin-13	308.667	2263.33	21400	304.333	2323.33	21366.7	302.333	2043.33	20700	305.111	2210	21155.6	2.64342	120.37	322.414	282.221	2116.66	21166.6	No	No
ELDSTGTPTGK	Cadherin-5	71.5667	541.333	4773.33	71.7333	516.333	5040	NA	468.333	4810	71.65	508.667	4874.44	0.0833333	30.2912	118.019	64.1382	481.036	4810.36	No	No
FHTFPQTAIGVGAPGK	Calcitonin	NA	72.8	694.667	NA	77.1667	680.667	NA	65.6333	639.333	NA	71.8667	671.556	NA	4.75449	23.4905	9.1336	68.502	685.02	Yes	No
NNFVPTNVGSK	Calcitonin gene-related peptide 1	6.5	46.2667	463.333	6.19667	48.0667	467.667	NA	50.8333	444	6.34833	48.3889	458.333	0.151667	1.87821	10.2884	5.99919	44.9939	449.939	Yes	No
VLDALQAIK	Carbonic anhydrase 1	21.3	182.667	1710	22.8333	180	1710	23.6	170.333	1650	22.5778	177.667	1690	0.956201	5.2985	28.2843	21.6369	162.277	1622.77	No	No
IAWHVIR	Carboxypeptidase B2	164.333	1220	11900	NA	1243.33	11233.3	165	1096.67	11000	164.667	1186.67	11377.8	0.333333	64.3486	381.356	148.25	1111.88	11118.8	No	No
SIPQVSPVR	Carboxypeptidase N catalytic chain	10.0267	80.1667	757.667	10.04	81.0667	743.667	10.8	77.1	736.667	10.2889	79.4444	746	0.361451	1.698	8.73053	9.79406	73.4555	734.555	No	No
AGGSWDLAVQER	Carboxypeptidase N subunit 2	37.0667	294.333	2776.67	37.2667	296.667	2700	35.5667	272	2683.33	36.6333	287.667	2720	0.758654	11.1189	40.643	35.1727	263.795	2637.95	No	No
GVASLFAGR	Cartilage acidic protein 1	19.4	159	1506.67	18.9333	158.333	1476.67	20.6	155	1436.67	19.6444	157.444	1473.33	0.702025	1.74978	28.6744	19.32	144.9	1449	No	No
AIDGINQR	Cathelicidin antimicrobial peptide	61.1667	482.333	4536.67	63.3333	476.333	4480	56.3333	449	4526.67	60.2778	469.222	4514.44	2.92604	14.5076	24.6957	58.8024	441.018	4410.18	No	No
SQFEGFVK	CD40 ligand	252.667	1973.33	19133.3	258.667	1986.67	18733.3	251.333	1913.33	18333.3	254.222	1957.78	18733.3	3.18949	31.8949	326.599	242.76	1820.7	18207	No	No
YGFIEGHVVIPR	CD44 antigen	157.667	1250	11966.7	170.667	1286.67	11933.3	165.333	1226.67	11766.7	164.556	1254.44	11888.9	5.33565	24.6957	87.489	153.098	1148.23	11482.3	No	No
LVGGLHR	CD5 antigen-like	NA	143.667	1306.67	NA	141	1316.67	NA	136.667	1316.67	NA	140.444	1313.33	NA	2.88461	4.71405	NA	126	1260	No	No
EGGQTAPASTR	cDNA FLJ53327, highly similar to Gelsolin (NOT REVIEWED)	NA	1893.33	17500	NA	1973.33	17866.7	NA	1803.33	17400	NA	1890	17588.9	NA	69.4422	200.616	NA	1683.72	16837.2	No	No
IYHSHIDAPK	Ceruloplasmin	180.667	1416.67	13300	187.667	1340	13133.3	NA	NA	12900	184.167	1378.33	13111.1	3.5	38.3333	164.054	167.162	1253.71	12537.1	Yes	Yes
GVSLFDIINPEIITR	Cholesteryl ester transfer protein	199.333	1766.67	17133.3	NA	1806.67	16733.3	196	1690	16633.3	197.667	1754.44	16833.3	1.66667	48.4067	216.025	211.036	1582.77	15827.7	No	No
YLTLNTESTR	Cholinesterase	28.8667	230.667	2166.67	30.4667	224.333	2150	31.4333	231	2116.67	30.2556	228.667	2144.44	1.05842	3.06715	20.787	28.3377	212.533	2125.33	Yes	No
ELQDLALQGAK	Chromogranin-A	42.4333	356.333	3393.33	44.9	349.333	3306.67	NA	340.667	3216.67	43.6667	348.778	3305.56	1.23333	6.40794	72.1281	43.054	322.905	3229.05	No	No
ELDESLQVAER	Clusterin	66.1333	589.333	5376.67	73.3667	586.333	5326.67	62.7667	545	5203.33	67.4222	573.556	5302.22	4.42236	20.2289	72.8435	67.7027	507.77	5077.7	No	Yes
SALVLQYLR	Coagulation factor IX	274	2146.67	20133.3	280.333	2123.33	19933.3	272.667	2016.67	19466.7	275.667	2095.56	19844.4	3.34443	56.5904	279.329	258.484	1938.63	19386.3	Yes	Yes
AEVDDVIQVR	Coagulation factor V	295	2290	21633.3	290.667	2296.67	21300	298.333	2220	21166.7	294.667	2268.89	21366.7	3.13877	34.6766	196.261	276.087	2070.65	20706.5	Yes	Yes
MLEVPYVDR	Coagulation factor X	66.9667	532.333	5043.33	70.9	527.333	4890	69.5	511.333	4833.33	69.1222	523.667	4922.22	1.62784	8.95669	88.7081	63.3713	475.285	4752.85	Yes	Yes
TSESGLPSTR	Coagulation factor XI	28.3667	242.333	2230	30.2667	241	2253.33	NA	229.667	2206.67	29.3167	237.667	2230	0.95	5.68298	19.0516	29.5814	221.861	2218.61	Yes	Yes
EQPPSLTR	Coagulation factor XII	40.3	319.667	3030	41.2333	330.333	3020	NA	307.333	3020	40.7667	319.111	3023.33	0.466667	9.39792	4.71405	40.4069	303.052	3030.52	Yes	Yes
GTYIPVPIVSELQSGK	Coagulation factor XIII A chain	14.4	113.667	1053.33	14.6667	112	1040	NA	109.667	1040	14.5333	111.778	1044.44	0.133333	1.64054	6.28539	13.6506	102.38	1023.8	Yes	Yes
IQTHSTTYR	Coagulation factor XIII B chain	NA	140.667	1556.67	NA	166.333	1383.33	NA	137.333	1460	NA	148.111	1466.67	NA	12.9567	70.9199	18.9163	141.872	1418.72	Yes	Yes
GVVGLPGQR	Collagen alpha-1(I) chain	58.8667	458.667	4336.67	60.4667	452.333	4203.33	62.4333	434.333	4253.33	60.5889	448.444	4264.44	1.45865	10.3076	54.9972	56.112	420.84	4208.4	No	No
AVGLAGTFR	Collagen alpha-1(XVIII) chain	49	388.667	3670	50.4667	393	3716.67	51.1667	381.667	3603.33	50.2111	387.778	3663.33	0.902808	4.66931	46.5077	47.3832	355.374	3553.74	No	No
PAFSAIR	Complement C1q subcomponent subunit A	61.5333	487.333	4683.33	62.9	488	4513.33	60.9667	481	4463.33	61.8	485.444	4553.33	0.811492	3.15446	94.163	59.8485	448.863	4488.63	Yes	No
IAFSATR	Complement C1q subcomponent subunit B	21.3	162.333	1573.33	21.0333	165.667	1536.67	22.7667	157	1516.67	21.7	161.667	1542.22	0.762063	3.56942	23.4652	20.0843	150.633	1506.33	Yes	No
FQSVFTVTR	Complement C1q subcomponent subunit C	29.5333	223	2056.67	28.5333	217.667	2040	27.4	210	2040	28.4889	216.889	2045.56	0.871497	5.33565	7.85674	26.7958	200.968	2009.68	Yes	No
GLTLHLK	Complement C1r subcomponent	NA	200.667	1840	24.7333	195	1846.67	27.0667	188.333	1806.67	25.9	194.667	1831.11	1.16667	5.04058	17.4978	23.9901	179.926	1799.26	No	No
VVVHPDYR	Complement C1r subcomponent-like protein	15.5667	110.667	1103.33	15.8	117.333	1016.67	NA	114.333	1096.67	15.6833	114.111	1072.22	0.116667	2.72619	39.3779	14.3062	107.297	1072.97	No	No
TNFDNDIALVR	Complement C1s subcomponent	211.667	1656.67	15933.3	218	1683.33	15700	212	1583.33	15366.7	213.889	1641.11	15666.7	2.91018	42.2807	232.538	203.263	1524.47	15244.7	No	No
HAFILQDTK	Complement C2	NA	155.333	1563.33	NA	151.333	1543.33	NA	148.667	1460	NA	151.778	1522.22	NA	2.73974	44.749	NA	147	1470	No	No
TGLQEVEVK	Complement C3	253	2070	18966.7	258	2026.67	18900	261.667	1960	18533.3	257.556	2018.89	18800	3.55208	45.2428	190.516	246.204	1846.53	18465.3	Yes	Yes
VGDTLNLNLR	Complement C4	41.9333	313.667	3023.33	39.4	316	2973.33	37.9333	295	2946.67	39.7556	308.222	2981.11	1.65223	9.39792	31.7786	37.9115	284.336	2843.36	No	No
VLSLAQEQVGGSPEK	Complement C4	286.333	2173.33	20233.3	286.667	2153.33	20300	268.667	2063.33	19466.7	280.556	2130	20000	8.40782	47.8423	378.104	263.072	1973.04	19730.4	No	No
VFQFLEK	Complement C5	29.6	234.333	2183.33	30	235.667	2133.33	30.4333	219.667	2150	30.0111	229.889	2155.56	0.340298	7.24867	20.787	28.1456	211.092	2110.92	Yes	No
DLHLSDVFLK	Complement component C6	190	1380	13100	172.667	1420	13233.3	NA	1320	13700	181.333	1373.33	13344.4	8.66667	41.0961	257.241	173.436	1300.77	13007.7	No	No
AASGTQNNVLR	Complement component C7	206.667	1610	15533.3	NA	1590	15100	200.667	1550	15200	203.667	1583.33	15277.8	3	24.9444	185.259	201.33	1509.98	15099.8	No	No
MESLGITSR	Complement component C8 alpha chain	45.8333	383	3540	50.4333	383	3543.33	45.1333	368.333	3486.67	47.1333	378.111	3523.33	2.35089	6.91393	25.9629	46.4686	348.514	3485.14	No	No
SDLEVAHYK	Complement component C8 beta chain	57.4667	416	3780	54.3	417.667	3770	52.2	362.333	3520	54.6556	398.667	3690	2.16476	25.7006	120.277	49.5484	371.613	3716.13	No	No
LSPIYNLVPVK	Complement component C9	228	1783.33	16633.3	236.667	1776.67	16433.3	222.333	1666.67	16033.3	229	1742.22	16366.7	5.89413	53.4951	249.444	219.901	1649.26	16492.6	No	No
EELLPAQDIK	Complement factor B	48.7	383	3633.33	49.8667	386	3570	50.4	382.333	3533.33	49.6556	383.778	3578.89	0.709895	1.59474	41.3058	46.9224	351.918	3519.18	No	No
SSQESYAHGTK	Complement factor H	NA	998.333	9470	NA	1005	9080	NA	1008	9156.67	NA	1003.78	9235.56	NA	4.03992	168.706	123.017	922.625	9226.25	No	No
VFSLQWGEVK	Complement factor I	533.333	4163.33	39366.7	550.333	4203.33	38900	526.667	3943.33	38233.3	536.778	4103.33	38833.3	9.96413	114.31	465.077	508.281	3812.11	38121.1	No	No
WSAGLTSSQVDLYIPK	Corticosteroid-binding globulin	1683.33	14500	136667	NA	14200	134667	1653.33	13500	130667	1668.33	14066.7	134000	15	418.994	2494.44	1676.07	12570.5	125705	No	No
AFVFPK	C-reactive protein	25.0333	192	1793.33	21.1333	184.667	1786.67	NA	191.333	1766.67	23.0833	189.333	1782.22	1.95	3.31104	11.3312	23.2868	174.651	1746.51	Yes	Yes
DLFDPIIEDR	Creatine kinase B-type	20.4	161.333	1510	20.6333	159.333	1486.67	20.4333	152	1476.67	20.4889	157.556	1491.11	0.10304	4.01233	13.9664	19.148	143.61	1436.1	Yes	No
FEEILTR	Creatine kinase M-type	10.19	82.5333	779	11.1	81.6	767	9.77	76.8	763	10.3533	80.3111	769.667	0.555118	2.5118	6.79869	10.08	75.6	756	Yes	Yes
ALDFAVGEYNK	Cystatin-C	45.4333	327	3146.67	43	332.667	3110	47.4	325.333	3090	45.2778	328.333	3115.56	1.79966	3.13877	23.4652	40.1968	301.476	3014.76	Yes	No
AELIVQPELK	Desmoplakin	NA	118	1106.67	NA	125	1123.33	NA	103.533	1110	NA	115.511	1113.33	NA	8.93869	7.20082	NA	108.675	1086.75	No	No
GSHGLEIFQR	Dickkopf-related protein 1 and 2	38.7333	297.667	2696.67	37.4333	296	2800	38.8667	299.333	2883.33	38.3444	297.667	2793.33	0.646548	1.36083	76.352	35.924	269.43	2694.3	No	No
ATYIQNYR	Di-N-acetylchitobiase	38.8333	330.333	3050	NA	312	3000	43.7667	279.667	2926.67	41.3	307.333	2992.22	2.46667	20.9461	50.6501	39.1701	293.776	2937.76	No	No
LPGGYGLPYTTGK	Elastin	69.9333	563.667	5320	72.4667	543	5260	74.1333	538	5216.67	72.1778	548.222	5265.56	1.72677	11.11	42.3682	67.8461	508.846	5088.46	No	No
TLAFPLTIR	Endothelial protein C receptor	74.5	581.667	5463.33	75	574	5350	73.8	543.667	5280	74.4333	566.444	5364.44	0.492161	16.4076	75.5392	70	525	5250	No	Yes
IPLENLQIIR	Epidermal growth factor receptor	16.9667	136.667	1293.33	18.6333	137.333	1283.33	19.7	129.333	1270	18.4333	134.444	1282.22	1.1248	3.62433	9.55814	16.618	124.635	1246.35	No	No
YTHLVAIQNK	E-selectin	NA	261.333	2273.33	NA	254.667	2223.33	NA	202	2086.67	NA	239.333	2194.44	NA	26.5386	78.8967	NA	224.49	2244.9	No	No
NVALVSGDTENAK	Extracellular matrix protein 1	43.2333	319	3030	41.4333	322.333	2976.67	41.3667	301.333	2893.33	42.0111	314.222	2966.67	0.86467	9.21486	56.2402	39.1194	293.396	2933.96	No	No
SLGVGFATR	Fatty acid-binding protein heart	32.8	229.333	2220	32.7	241.667	2240	30.1667	222	2110	31.8889	231	2190	1.21848	8.11492	57.1548	29.4	220.5	2205	No	No
NVNQSLLELHK	Ferritin heavy chain	23	186.333	1763.33	24.9333	184.333	1713.33	24.5667	176.333	1683.33	24.1667	182.333	1720	0.838429	4.32049	32.9983	22.4153	168.115	1681.15	Yes	No
LGGPEAGLGEYLFER	Ferritin light chain	21.1333	160.667	1473.33	20.3333	152.667	1440	21.2333	142	1476.67	20.9	151.778	1463.33	0.402768	7.64651	16.5552	18.4728	138.546	1385.46	Yes	No
LVVLPFPK	Fetuin-B	227.667	1766.67	15933.3	235.667	1810	15666.7	218.667	1646.67	15500	227.333	1741.11	15700	6.94422	69.0857	178.471	217.504	1631.28	16312.8	No	No
VQHIQLLQK	Fibrinogen alpha chain	NA	1153.33	10866.7	NA	1156.67	10866.7	NA	1193.33	10433.3	NA	1167.78	10722.2	NA	18.1217	204.275	140.503	1053.78	10537.8	Yes	No
HQLYIDETVNSNIPTNLR	Fibrinogen beta chain	216.333	1920	18066.7	226.333	1963.33	17833.3	213.333	1823.33	17533.3	218.667	1902.22	17811.1	5.55778	58.5209	218.299	228.623	1714.67	17146.7	Yes	No
YEASILTHDSSIR	Fibrinogen gamma chain	304.667	2386.67	22766.7	315.333	2416.67	22333.3	310	2276.67	21600	310	2360	22233.3	4.35465	60.1849	481.51	297.38	2230.35	22303.5	No	No
HTSVQTTSSGSGPFTDVR	Fibronectin	182	1450	13200	182	1353.33	12700	173.333	1310	12766.7	179.111	1371.11	12888.9	4.08551	58.5209	221.666	171.069	1283.02	12830.2	Yes	No
TGYYFDGISR	Fibulin-1	41.6	323.667	3003.33	41.2333	318	2940	45.2	299.333	2926.67	42.6778	313.667	2956.67	1.78975	10.3959	33.4443	39.0656	292.992	2929.92	No	No
GTHGSFANGINWK	Ficolin-2	204.333	1553.33	14800	200.333	1566.67	14300	200.667	1496.67	14300	201.778	1538.89	14466.7	1.81217	30.3478	235.702	189.967	1424.75	14247.5	No	No
ALQASALAAWGGK	Fructose-bisphosphate aldolase B	NA	224	2206.67	NA	226	2210	NA	220.333	2036.67	NA	223.444	2151.11	NA	2.34652	80.9359	28.0785	210.589	2105.89	Yes	No
IALDFQR	Galectin-3	10.9333	96.4333	875.667	10.6267	91.8	866	NA	95.2333	867	10.78	94.4889	869.556	0.153333	1.96343	4.34045	10.9967	82.4752	824.752	Yes	No
SDLAVPSELALLK	Galectin-3-binding protein	254.333	2000	18666.7	258	2000	18333.3	255.333	1893.33	18266.7	255.889	1964.44	18422.2	1.5476	50.2831	174.978	237.587	1781.9	17819	No	No
YITGDQLGALYQDFVR	Gamma-enolase	NA	169	1613.33	NA	171.333	1576.67	NA	157	1570	NA	165.778	1586.67	NA	6.2795	19.0516	NA	149.639	1496.39	No	No
AGALNSNDAFVLK	Gelsolin	NA	1850	17100	NA	1846.67	16700	NA	1676.67	16566.7	NA	1791.11	16788.9	NA	80.9359	226.623	222.744	1670.58	16705.8	No	No
FSYIPEAK	Glutamate receptor ionotropic NMDA 2A	98.9333	833	7996.67	105.133	826.667	7763.33	106.067	779.333	7566.67	103.378	813	7775.56	3.16571	23.9459	175.759	100.156	751.171	7511.71	No	No
EPGGPSFTIGK	Glutamate receptor ionotropic NMDA 2B	35.5333	283.667	2753.33	38.7333	283.667	2700	41.5333	282.667	2706.67	38.6	283.333	2720	2.4513	0.471405	23.7268	34.8156	261.117	2611.17	No	No
QEPGENSEILPTLK	Glutathione peroxidase 3	18.6	145.333	1386.67	20.8333	147.333	1386.67	NA	144.667	1343.33	19.7167	145.778	1372.22	1.11667	1.13312	20.4275	17.7215	132.911	1329.11	No	No
TLGLYGK	Glutathione S-transferase P	3103.33	24200	196000	3260	24333.3	188333	2850	21600	190000	3071.11	23377.8	191444	168.925	1258.26	3292.34	2995.28	22464.6	224646	No	No
DIAPTLTLYVGK	Haptoglobin	2396.67	21100	204667	NA	21233.3	197333	2370	19766.7	195000	2383.33	20700	199000	13.3333	662.207	4118.61	2472.71	18545.3	185453	Yes	Yes
LFDQAFGLPR	Heat shock protein beta-1	267.667	2063.33	19333.3	272	2080	18966.7	267	1996.67	18933.3	268.889	2046.67	19077.8	2.21666	36.0041	181.217	252	1890	18900	No	No
VGAHAGEYGAEALER	Hemoglobin subunit alpha	30.9667	239.333	2213.33	NA	215.333	2150	NA	208.667	2133.33	30.9667	221.111	2165.56	0	13.1694	34.4624	27.6756	207.567	2075.67	Yes	No
NFPSPVDAAFR	Hemopexin	305.667	2380	22466.7	305.333	2360	22100	306.667	2273.33	21733.3	305.889	2337.78	22100	0.566558	46.2948	299.382	289.438	2170.79	21707.9	Yes	Yes
TLEAQLTPR	Heparin cofactor 2	66.6667	525.333	4940	67.8	525.333	4906.67	66.0333	494	4900	66.8333	514.889	4915.56	0.730804	14.7707	17.4978	64.344	482.58	4825.8	No	Yes
SPLNDFQVLR	Hepatocyte growth factor-like protein	229.333	1790	16800	235	1796.67	16533.3	229	1706.67	16500	231.111	1764.44	16611.1	2.75322	40.9456	134.256	215.163	1613.72	16137.2	No	No
GSGSGQSPSSGQHGTGFGR	Hornerin	125.667	903.667	8903.33	NA	910.667	8620	111.567	961	8356.67	118.617	925.111	8626.67	7.05	25.5377	223.226	114.959	862.194	8621.94	No	No
VVLGDQDLK	Hyaluronan-binding protein 2	27.3	201.667	1933.33	29.4	205.667	1890	23.7333	201.667	1890	26.8111	203	1904.44	2.33909	1.88562	20.4275	25.0573	187.929	1879.29	No	No
GPSVFPLAPSSK	Ig gamma-1 chain C region	152.333	1226.67	11700	164.667	1260	11500	161.667	1186.67	11400	159.556	1224.44	11533.3	5.25169	29.9794	124.722	151.372	1135.29	11352.9	No	No
GFPSVLR	Ig mu chain C region	175.667	1366.67	12966.7	180.333	1373.33	12600	175.333	1310	12533.3	177.111	1350	12700	2.28252	28.4149	190.516	166.821	1251.16	12511.6	No	No
VSVFVPPR	Ig mu heavy chain disease protein and Ig mu chain C	243.667	1896.67	17900	247	1870	17633.3	249.333	1836.67	17400	246.667	1867.78	17644.4	2.32538	24.5452	204.275	231.963	1739.73	17397.3	No	No
GATTSPGVYELSSR	IgGFc-binding protein	16.4667	127	1206.67	16.1333	124.333	1160	15.2	119	1180	15.9333	123.444	1182.22	0.536104	3.32592	19.1163	15.3421	115.066	1150.66	No	No
NYLAWYQQKPGQPPK	Immunoglobulin kappa variable 4-1	43.0667	339.667	3206.67	45.7667	346.667	3180	45.7	324.333	3083.33	44.8444	336.889	3156.67	1.25737	9.32672	52.985	41.3524	310.143	3101.43	No	No
GFYFNKPTGYGSSSR	Insulin-like growth factor I	193.333	1506.67	14133.3	203	1513.33	13933.3	192.667	1406.67	13700	196.333	1475.56	13922.2	4.7219	48.7878	177.082	183.504	1376.28	13762.8	Yes	Yes
ALPGEQQPLHALTR	Insulin-like growth factor-binding protein 1	48.2	472	4370	NA	474	4336.67	NA	439.333	4420	48.2	461.778	4375.56	0	15.8916	34.2467	56.6947	425.211	4252.11	Yes	Yes
LIQGAPTIR	Insulin-like growth factor-binding protein 2	22.7667	167.667	1553.33	21.9333	166	1533.33	19.7667	161	1506.67	21.4889	164.889	1531.11	1.26442	2.83279	19.1163	20.0431	150.323	1503.23	No	No
FLNVLSPR	Insulin-like growth factor-binding protein 3	10.3667	86.1667	792	10.9667	82.7667	790	10.4333	80.8333	772.333	10.5889	83.2556	784.778	0.268512	2.2046	8.83735	10.192	76.44	764.4	Yes	No
LAELPADALGPLQR	Insulin-like growth factor-binding protein complex acid labile subunit	36.0333	285.667	2703.33	36.7667	285.333	2710	38.8	274.667	2653.33	37.2	281.889	2688.89	1.17031	5.1087	25.2885	35.0548	262.911	2629.11	No	No
NLIAAVAPGAFLGLK	Insulin-like growth factor-binding protein complex acid labile subunit	71.1667	591.667	5496.67	78.5	586	5416.67	71.8	555.667	5343.33	73.8222	577.778	5418.89	3.31778	15.8051	62.6178	69.4865	521.149	5211.49	No	No
GSLVQASEANLQAAQDFVR	Inter-alpha-trypsin inhibitor heavy chain H1	4220	34666.7	317667	NA	36033.3	299333	4060	32333.3	297333	4140	34344.4	304778	80	1527.61	9150.32	4225.49	31691.1	316911	No	No
SLAPTAAAK	Inter-alpha-trypsin inhibitor heavy chain H2	121	875.333	8690	115.333	921.333	8430	117	840.667	8410	117.778	879.111	8510	2.37788	33.0402	127.541	109.2	819	8190	No	No
LLGIETPLPK	Intercellular adhesion molecule 1	60.6667	469	4416.67	62.8	469	4360	60.8667	448.667	4250	61.4444	462.222	4342.22	0.961994	9.58523	69.1929	56.7336	425.502	4255.02	No	Yes
AHVNSLGENLK	Interleukin-10	21.1333	155.667	1463.33	20.4	161.667	1463.33	21.8667	151	1463.33	21.1333	156.111	1463.33	0.598764	4.36597	0	19.3007	144.755	1447.55	No	No
FESSEEQAR	Interleukin-6	47.5	392.333	3700	NA	377	3676.67	NA	361.333	3416.67	47.5	376.889	3597.78	0	12.6559	128.419	47.2338	354.254	3542.54	No	No
AFQLWSNVTPLTFTK	Interstitial collagenase	20.5667	177.667	1670	NA	178	1666.67	24.0333	162.667	1653.33	22.3	172.778	1663.33	1.73333	7.15093	7.20082	21.2979	159.734	1597.34	No	No
VGSALFLSHNLK	Kallistatin	236	1860	17633.3	243.667	1893.33	17500	233.333	1826.67	17433.3	237.667	1860	17522.2	4.38009	27.2166	83.1479	225.299	1689.74	16897.4	No	No
SLLEGEGSSGGGGR	Keratin type I cytoskeletal 10	343.333	2703.33	25833.3	351.333	2670	25800	354.333	2543.33	24800	349.667	2638.89	25477.8	4.6428	68.9247	479.454	333.147	2498.61	24986.1	No	No
TLLDIDNTR	Keratin type I cytoskeletal 9	53.8	390.667	3870	54.2667	405.667	3763.33	50	395.333	3660	52.6889	397.222	3764.44	1.91085	6.26769	85.7357	49.3243	369.932	3699.32	No	No
YEELQVTVGR	Keratin-type II cytoskeletal 2 epidermal	1183.33	9806.67	91433.3	1280	9733.33	90200	1220	9130	88233.3	1227.78	9556.67	89955.6	39.8454	303.181	1317.78	1152.17	8641.25	86412.5	No	No
DIPTNSPELEETLTHTITK	Kininogen-1	172	1346.67	12233.3	177.333	1350	12233.3	174	1296.67	12500	174.444	1331.11	12322.2	2.19989	24.3939	125.708	162.176	1216.32	12163.2	No	No
YLGPQYVAGITNLK	Lactotransferrin	NA	254.667	2340	NA	239	2266.67	NA	191.667	2256.67	NA	228.444	2287.78	NA	26.7808	37.1517	31.7888	238.416	2384.16	Yes	No
DLLLPQPDLR	Leucine-rich alpha-2-glycoprotein	226.667	1746.67	16566.7	230.333	1770	16366.7	228	1686.67	16333.3	228.333	1734.44	16422.2	1.51535	35.1013	103.04	215.823	1618.67	16186.7	No	No
ITLPDFTGDLR	Lipopolysaccharide-binding protein	167.333	1323.33	12233.3	170.333	1306.67	12066.7	165	1246.67	11866.7	167.556	1292.22	12055.6	2.18299	32.9234	149.897	159.533	1196.5	11965	No	No
AEIEYLEK	L-selectin	31.2	285	2650	NA	275.333	2606.67	34.4	249.667	2503.33	32.8	270	2586.67	1.6	14.9096	61.5239	33.6892	252.669	2526.69	No	Yes
SLEDLQLTHNK	Lumican	230.667	1813.33	16533.3	237	1806.67	16566.7	234.667	1693.33	16433.3	234.111	1771.11	16511.1	2.61524	55.0645	56.6558	217.991	1634.93	16349.3	No	No
AWVAWR	Lysozyme C	28.8	222	2123.33	29.3667	228.667	2113.33	31.6	219.333	2066.67	29.9222	223.333	2101.11	1.20871	3.92523	24.6957	27.3051	204.788	2047.88	Yes	No
TGVITSPDFPNPYPK	Mannan-binding lectin serine protease 1	241	1850	17200	236.333	1860	17233.3	249.333	1743.33	16833.3	242.222	1817.78	17088.9	5.37713	52.7982	181.217	224.21	1681.57	16815.7	No	No
WPEPVFGR	Mannan-binding lectin serine protease 2A	206	1610	15300	209.667	1586.67	15200	205	1526.67	14866.7	206.889	1574.44	15122.2	2.00616	35.1013	185.259	196.847	1476.35	14763.5	No	No
WLTFSLGK	Mannose-binding protein C	185	1530	14433.3	203	1503.33	14133.3	188.333	1423.33	14033.3	192.111	1485.56	14200	7.81894	45.3246	169.967	179.618	1347.14	13471.4	No	No
NANTFISPQQR	Matrix Gla protein	55.1667	446	3966.67	49.9333	413.667	3920	NA	423.333	3663.33	52.55	427.667	3850	2.61667	13.551	133.361	52.1853	391.39	3913.9	No	No
AVIDDAFAR	Matrix metalloproteinase-9	20.9667	154	1450	20.0333	151.333	1430	21.4667	150.667	1410	20.8222	152	1430	0.594003	1.44016	16.3299	18.9731	142.298	1422.98	Yes	No
YYDYSGAFR	Melanotransferrin	26.5	201.667	1883.33	25.2	195	1846.67	NA	186	1850	25.85	194.222	1860	0.65	6.41949	16.5552	24.1999	181.499	1814.99	No	No
GFQALGDAADIR	Metalloproteinase inhibitor 1	59.6333	499.333	4623.33	NA	481	4516.67	NA	453.333	4466.67	59.6333	477.889	4535.56	0	18.9078	65.3386	58.6726	440.044	4400.44	No	No
EYLIAGK	Metalloproteinase inhibitor 2	22.1667	155	1453.33	21.2333	150.333	1446.67	NA	151.333	1426.67	21.7	152.222	1442.22	0.466667	2.00616	11.3312	18.76	140.7	1407	No	No
VVPASADPADTEK	Metalloproteinase inhibitor 4	12.4333	98.5667	927.667	13.3333	99.5	957.667	NA	99.5	935	12.8833	99.1889	940.111	0.45	0.439978	12.7696	12.096	90.72	907.2	No	No
EADLPEPSEK	Microtubule-associated protein tau	58.4667	450	4316.67	57.4667	455.333	4183.33	59.1	431.333	4146.67	58.3444	445.556	4215.56	0.672383	10.2896	73.0466	55.552	416.64	4166.4	No	No
ELGPYTLDR	Mucin-16	46.6667	341.333	3276.67	NA	353.667	3243.33	NA	339.333	3186.67	46.6667	344.778	3235.56	0	6.3382	37.1517	41.9326	314.494	3144.94	Yes	No
LVNVVLGAHNVR	Myeloblastin	281.667	2190	19933.3	289.333	2210	19633.3	277.667	2063.33	19666.7	282.889	2154.44	19744.4	4.84067	64.9406	134.256	263.2	1974	19740	Yes	Yes
VFFASWR	Myeloperoxidase	438	3460	32333.3	465.333	3470	32400	434.667	3276.67	31600	446	3402.22	32111.1	13.7383	88.875	362.433	420.28	3152.1	31521	Yes	No
AGLLRPDYALLGHR	N-acetylmuramoyl-L-alanine amidase	406.333	3066.67	28766.7	411	3076.67	28733.3	415.333	2903.33	28233.3	410.889	3015.56	28577.8	3.67507	79.458	243.939	374.049	2805.36	28053.6	No	No
EVATEGIR	Natriuretic peptides B	17.9	151.333	1360	NA	147.667	1290	NA	138	1380	17.9	145.667	1343.33	0	5.62402	38.5861	17.4601	130.951	1309.51	Yes	No
ALQVVR	Neuropilin-2	31.6333	261.333	2433.33	30.3333	248	2310	32	233.333	2340	31.3222	247.556	2361.11	0.715093	11.4353	52.5169	30.8	231	2310	No	No
ITLYGR	Neutrophil gelatinase-associated lipocalin	6.09	49.4667	465.667	5.93	51.5333	464.333	7.11667	49.1667	463.667	6.37889	50.0556	464.556	0.525761	1.0521	0.831479	6.06295	45.4721	454.721	No	Yes
PFFAGLVK	Nucleoside diphosphate kinase A, B	29.9	226.667	2113.33	30.3333	228.667	2120	28.6333	217.667	2070	29.6222	224.333	2101.11	0.721281	4.78423	22.1666	27.58	206.85	2068.5	No	No
SLQSELDEINK	Occludin	73.7	570.667	5443.33	72.1667	577	5373.33	77.4	541.333	5303.33	74.4222	563	5373.33	2.19669	15.5373	57.1548	69.888	524.16	5241.6	No	No
GDSVVYGLR	Osteopontin	21.4667	176.667	1640	21.8333	176.667	1616.67	20.7	164.667	1603.33	21.3333	172.667	1620	0.47219	5.65685	15.1535	21.2885	159.664	1596.64	No	No
LEGQISAR	Oxidized low-density lipoprotein receptor 1	35.8667	273.333	2593.33	36.9	280	2640	NA	273.667	2593.33	36.3833	275.667	2608.89	0.516667	3.06715	21.9989	33.936	254.52	2545.2	No	No
AYLDVNELK	Pappalysin-1	5.02333	40.4	389.333	5.07667	41.1667	371.667	4.81333	38.5667	370.667	4.97111	40.0444	377.222	0.113671	1.09081	8.57357	4.816	36.12	361.2	No	No
ADEGISFR	Peroxiredoxin-1	39.3667	294.333	2886.67	40.5667	297	2786.67	NA	282.333	2816.67	39.9667	291.222	2830	0.6	6.37898	41.8994	36.6887	275.165	2751.65	No	No
GLFIIDGK	Peroxiredoxin-2	57.1	446	4223.33	57.5333	451.333	4210	57.1667	439.667	4190	57.2667	445.667	4207.78	0.190516	4.76873	13.6987	54.3294	407.47	4074.7	No	No
SSGLVSNAPGVQIR	Phosphatidylcholine-sterol acyltransferase	NA	212	2086.67	NA	228	2066.67	NA	220.333	2076.67	NA	220.111	2076.67	NA	6.53386	8.16497	26.5218	198.914	1989.14	No	No
FGSSLITVR	Phosphatidylinositol-glycan-specific phospholipase D	19	148.333	1423.33	19.8	147	1393.33	18.9667	137	1390	19.2556	144.111	1402.22	0.385221	5.05769	14.9897	17.8987	134.24	1342.4	No	No
AVEPQLQEEER	Phospholipid transfer protein	20.8	166.333	1586.67	21.2	171.333	1580	22.2	160.333	1566.67	21.4	166	1577.78	0.588784	4.49691	8.31479	20.561	154.207	1542.07	No	No
LQSLFDSPDFSK	Pigment epithelium-derived factor	223.333	1800	16900	231.667	1800	16800	231	1723.33	16766.7	228.667	1774.44	16822.2	3.78104	36.141	56.6558	216.157	1621.17	16211.7	No	No
FQPTLLTLPR	Plasma protease C1 inhibitor	149.667	1163.33	10866.7	150	1166.67	10666.7	148	1093.33	10533.3	149.222	1141.11	10688.9	0.87489	33.8114	136.987	139.653	1047.4	10474	Yes	No
EAQLPVIENK	Plasminogen	72.1333	547	5486.67	74.3667	565.667	5423.33	70.5333	540.667	5356.67	72.3444	551.111	5422.22	1.57206	10.6121	53.0781	68.8582	516.436	5164.36	Yes	Yes
VFQQVAQASK	Plasminogen activator inhibitor 1	183.667	1323.33	13433.3	156.667	1436.67	13400	NA	1336.67	12900	170.167	1365.56	13244.4	13.5	50.5769	243.939	172.749	1295.62	12956.2	Yes	No
ISFDEFIK	Plastin-2	158.667	1253.33	11900	160.667	1263.33	11800	159	1203.33	11666.7	159.444	1240	11788.9	0.87489	26.2467	95.5814	152.464	1143.48	11434.8	No	No
GSVHQNFADFTFATGK	Platelet-activating factor acetylhydrolase	274	2203.33	20066.7	287	2200	19533.3	264	2066.67	19466.7	275	2156.67	19688.9	9.4163	63.6542	268.512	256.34	1922.55	19225.5	Yes	No
ISEITNIVSK	Pregnancy zone protein	23.2667	214	1933.33	26.1	217.667	1906.67	NA	201.333	1886.67	24.6833	211	1908.89	1.41667	6.99735	19.1163	24.5708	184.281	1842.81	No	No
IDNYLK	Prolactin	384.667	2943.33	27866.7	386.333	2973.33	27833.3	374.667	2876.67	27566.7	381.889	2931.11	27755.6	5.15201	40.3992	134.256	360.801	2706.01	27060.1	Yes	No
ALVILAK	Protein deglycase DJ-1	3.53667	27.8	267.667	3.76	27.3667	259.333	3.56667	27.5667	264.333	3.62111	27.5778	263.778	0.09897	0.177082	3.42467	3.30874	24.8155	248.155	No	No
DLQNFLK	Protein S100-A9	54.1667	424	4073.33	53.2333	435	3996.67	55.7333	410.333	4026.67	54.3778	423.111	4032.22	1.03148	10.0897	31.5446	52.395	392.962	3929.62	Yes	No
ETSNFGFSLLR	Protein Z-dependent protease inhibitor	213.333	1663.33	15700	214.667	1676.67	15400	212	1563.33	15300	213.333	1634.44	15466.7	1.08866	50.5769	169.967	199.438	1495.78	14957.8	No	No
DQYYNIDVPSR	Proteoglycan 4	30.1667	217.667	1980	26.9333	217	2006.67	NA	207.333	1973.33	28.55	214	1986.67	1.61667	4.7219	14.4016	26.6877	200.158	2001.58	No	No
ELLESYIDGR	Prothrombin	103.033	909	8610	119.667	892.333	8403.33	113	860	8303.33	111.9	887.111	8438.89	6.83493	20.3421	127.696	109.263	819.471	8194.71	Yes	Yes
TWTWVGTK	P-selectin	NA	21.5	202.333	NA	23.1333	203.667	NA	23.5667	212	NA	22.7333	206	NA	0.889861	4.27742	NA	20.0739	200.739	No	No
ETQSTPQSAPQVR	Ras GTPase-activating protein nGAP	139.667	1133.33	10700	150.667	1110	10533.3	137.667	1056	9876.67	142.667	1099.78	10370	5.71548	32.3881	355.413	136.92	1026.9	10269	No	No
IQEVAGSLIFR	Resistin	NA	35.5667	325.667	4.78667	36.0333	318	4.65333	31.6	312.333	4.72	34.4	318.667	0.0666667	1.98904	5.46368	4.3238	32.4285	324.285	No	No
YWGVASFLQK	Retinol-binding protein 4	228.667	1810	17000	248	1793.33	16933.3	226.333	1716.67	16700	234.333	1773.33	16877.8	9.71063	40.643	128.62	215.712	1617.84	16178.4	Yes	No
DGAGDVAFVK	Serotransferrin	1106.67	8530	78266.7	1123.33	8623.33	76333.3	1093.33	8190	77300	1107.78	8447.78	77300	12.2726	186.216	789.28	1056	7919.97	79199.7	Yes	No
LVNEVTEFAK	Serum albumin	5270	42033.3	372667	5310	41200	371333	5136.67	40266.7	366333	5238.89	41166.7	370111	74.1037	721.624	2726.19	4939.2	37044	370440	No	Yes
IVLGQEQDSYGGK	Serum amyloid P-component	88.8667	685	6620	91.8667	708	6473.33	NA	668.667	6356.67	90.3667	687.222	6483.33	1.5	16.1345	107.738	84.4754	633.566	6335.66	No	No
IFFYDSENPPASEVLR	Serum paraoxonase/arylesterase 1	186.333	1503.33	14166.7	213	1483.33	13833.3	189.667	1413.33	13600	196.333	1466.67	13866.7	11.8634	38.5861	232.538	178.751	1340.64	13406.4	No	Yes
ILIGTVFHK	Serum paraoxonase/lactonase 3	16.1333	126.333	1210	17.0333	122.333	1133.33	16.6667	125.667	1140	16.6111	124.778	1161.11	0.369518	1.74978	34.6766	15.1909	113.932	1139.32	No	Yes
TSSSFEVR	Sex hormone-binding globulin	49.9333	386	3516.67	49.8	372	3513.33	49.6667	350.333	3336.67	49.8	369.444	3455.56	0.108866	14.6726	84.0782	46.178	346.335	3463.35	Yes	Yes
LEAGDHPVELLAR	SPARC	61.5	474	4483.33	60.8	467.333	4520	61.8667	463.667	4280	61.3889	468.333	4427.78	0.442496	4.27742	105.561	58.3688	437.766	4377.66	No	No
YYSTTHGALLSGQR	Spermine oxidase	21.7333	178	1666.67	21.6	180.333	1656.67	20.5667	168.667	1600	21.3	175.667	1641.11	0.521394	5.04058	29.3552	21.3712	160.284	1602.84	No	No
ENVLDEVANAK	Sterile alpha motif domain-containing protein 9-like	27.4	199.333	1926.67	27.6667	207	1900	23.3333	191	1880	26.1333	199.111	1902.22	1.98289	6.53386	19.1163	25.3009	189.757	1897.57	No	No
TYFFVEDK	Stromelysin-1	274	2183.33	20266.7	275.333	2143.33	20066.7	267.333	2070	19966.7	272.222	2132.22	20100	3.49956	46.9305	124.722	260.4	1953	19530	No	No
IYLSDSLTGK	Target of Nesh-SH3	38.2667	299.667	2883.33	37.0667	308.667	2786.67	37.7667	288.333	2783.33	37.7	298.889	2817.78	0.492161	8.31925	46.3747	36.12	270.9	2709	No	No
YLPGYYSEK	TBC1 domain family member 10A	32	243.667	2276.67	33.2	242	2250	32.8667	229.667	2210	32.6889	238.444	2245.56	0.505769	6.24401	27.3974	29.4	220.5	2205	No	No
FTTDLDSPR	Tenascin	17.4	141.333	1340	18.7	139.333	1256.67	16.7333	132	1263.33	17.6111	137.556	1286.67	0.816648	4.01233	37.8104	17.4069	130.552	1305.52	No	No
ILISGLEPSTPYR	Tenascin-X	41.0667	311.667	2923.33	41.1	309.667	2916.67	41.4	297.667	2846.67	41.1889	306.333	2895.56	0.149897	6.18241	34.6766	37.4698	281.024	2810.24	No	No
NWETEITAQPDGGK	Tetranectin	NA	264.667	2503.33	34.6333	273.667	2436.67	NA	261.333	2426.67	34.6333	266.556	2455.56	0	5.2092	34.0298	30.6173	229.63	2296.3	No	No
GTLLALER	Thrombospondin-1	18.7333	135.667	1286.67	NA	142.667	1303.33	NA	133.333	1300	18.7333	137.222	1296.67	0	3.9659	7.20082	16.617	124.627	1246.27	No	Yes
KPQDFLEELK	Thrombospondin-4	126.333	1004	9510	131	1011	9506.67	128.333	968.667	9226.67	128.556	994.556	9414.44	1.91163	18.5279	132.786	122.795	920.959	9209.59	No	No
FSPDDSAGASALLR	Thyroglobulin	27.8	223	2116.67	27.6	225.333	2103.33	27.7667	216.333	2030	27.7222	221.556	2083.33	0.087489	3.81356	38.1032	27.1352	203.514	2035.14	Yes	No
AVLHIGEK	Thyroxine-binding globulin	22.0667	159.667	1473.33	21.3	157.667	1486.67	21.7667	148.333	1470	21.7111	155.222	1476.67	0.315446	4.93914	7.20082	19.3354	145.016	1450.15	No	No
FYYNSVIGK	Tissue factor pathway inhibitor	26.5667	199.333	1856.67	24.8	200.667	1883.33	26.6	192.333	1826.67	25.9889	197.444	1855.56	0.840782	3.65486	23.1474	24.36	182.7	1827	No	Yes
VVPGEEEQK	Tissue-type plasminogen activator	290	2066.67	20466.7	282.667	2170	20733.3	287.667	2106.67	20133.3	286.778	2114.44	20444.4	3.05909	42.5426	245.452	266	1995	19950	Yes	No
GFVEPDHYVVVGAQR	Transferrin receptor protein 1	123.667	967	8916.67	125	955	8900	123	923.667	8766.67	123.889	948.556	8861.11	0.831479	18.2682	67.128	116.063	870.47	8704.7	Yes	No
GSPAINVAVHVFR	Transthyretin	126.667	1080	10266.7	142	1070	9960	133.333	1015.67	10020	134	1055.22	10082.2	6.27753	28.2664	132.702	127.217	954.124	9541.24	Yes	No
LGLSDHEIDR	Tumor necrosis factor receptor superfamily member 1A	37.7333	273.333	2613.33	35.0333	285.667	2680	35.2333	273.333	2520	36	277.444	2604.44	1.22837	5.81399	65.6214	34.862	261.465	2614.65	No	No
DEQVPFSK	Tumor necrosis factor receptor superfamily member 1B	33.1667	267	2506.67	36.6	267	2476.67	35.2333	258.667	2503.33	35	264.222	2495.56	1.41133	3.92837	13.4256	32.544	244.08	2440.8	No	No
NTVISVNPSTK	Vascular cell adhesion protein 1	23.9667	195.667	1866.67	23.9667	193.333	1796.67	22.2333	188	1750	23.3889	192.333	1804.44	0.817101	3.20878	47.9454	23.4108	175.581	1755.81	No	No
VVSWIDVYTR	Vascular endothelial growth factor B	23.3	179.333	1716.67	24.3333	176.667	1680	23.3333	170.333	1646.67	23.6556	175.444	1681.11	0.479454	3.77451	28.5882	21.336	160.02	1600.2	No	No
YLQGSSVQLR	Vasorin	36.0333	249	2326.67	31.6333	241.333	2320	NA	240.333	2310	33.8333	243.556	2318.89	2.2	3.87139	6.84935	30.6551	229.913	2299.13	No	No
VLEPTLK	Vitamin D-binding protein	364.667	2840	26266.7	365.667	2816.67	25500	363.667	2653.33	25333.3	364.667	2770	25700	0.816497	83.0439	406.43	339.744	2548.08	25480.8	No	No
LGEYDLR	Vitamin K-dependent protein C	59.2667	474.667	4290	61.5333	462	4380	58.9333	444	4293.33	59.9111	460.222	4321.11	1.15513	12.5826	41.663	56.4816	423.612	4236.12	Yes	Yes
VYFAGFPR	Vitamin K-dependent protein S	65.2667	501.333	4693.33	66	489.667	4610	62.5	476	4500	64.5889	489	4601.11	1.5071	10.353	79.1779	60.368	452.76	4527.6	Yes	Yes
DFAEHLLIPR	Vitamin K-dependent protein Z	129.333	995	9316.67	132.333	1008.67	9360	131.333	952.333	9113.33	131	985.333	9263.33	1.24722	23.9923	107.531	120.781	905.855	9058.55	No	Yes
GLLSGWAR	Vitamin K-dependent protein Z	183.667	1436.67	13466.7	187.667	1413.33	13333.3	188.667	1376.67	13100	186.667	1408.89	13300	2.16025	24.6957	151.535	173.863	1303.98	13039.8	No	Yes
FEDGVLDPDYPR	Vitronectin	259	2080	19066.7	260.667	2073.33	19766.7	265.333	2026.67	18833.3	261.667	2060	19222.2	2.68052	23.7268	396.59	249.984	1874.88	18748.8	No	Yes
ILAGPAGDSNVVK	von Willebrand factor	133.667	938.333	9063.33	118.333	970.333	8630	132.667	899.667	8636.67	128.222	936.111	8776.67	7.00441	28.8923	202.722	116.174	871.304	8713.04	Yes	Yes
AVYEAVLR	Xaa-Pro dipeptidase	22.5333	173	1636.67	22.5	175.667	1626.67	24.5	165	1596.67	23.1778	171.222	1620	0.935051	4.53246	16.9967	21	157.5	1575	No	No
EIPAWVPFDPAAQITK	Zinc-alpha-2-glycoprotein	136	1090	10266.7	145	1086.67	10133.3	138	1033.33	9983.33	139.667	1070	10127.8	3.85861	25.9629	115.737	129.948	974.61	9746.1	No	No

## Sheet: Table S4
Table S4. Concentrations of proteins from 21 individuals using BAK270 kit
peptide	protein	Sample1			Sample2			Sample3			Sample21			Sample22			Sample23			Sample24			Sample25			Sample26			Sample27			Sample28			Sample29			Sample30			Sample31			Sample32			Sample33
		Mean	Dev	CV, %	Mean	Dev	CV, %	Mean	Dev	CV, %	Mean	Dev	CV, %	Mean	Dev	CV, %	Mean	Dev	CV, %	Mean	Dev	CV, %	Mean	Dev	CV, %	Mean	Dev	CV, %	Mean	Dev	CV, %	Mean	Dev	CV, %	Mean	Dev	CV, %	Mean	Dev	CV, %	Mean	Dev	CV, %	Mean	Dev	CV, %	Mean	Dev	CV, %
SYELPDGQVITIGNER	Actin, aortic smooth muscle	NA	NA	NA	NA	NA	NA	NA	NA	NA	95.7	5.82838	6.09026	52.3667	3.05505	5.83396	470.333	2.51661	0.53507	254.333	4.04145	1.58904	218.333	7.0946	3.24943	47.4667	1.96044	4.13014	118.333	3.78594	3.19938	521	7.54983	1.4491	327.667	11.2398	3.43026	302.667	8.02081	2.65005	362.333	6.65833	1.83763	181	9.64365	5.32798	110.667	4.04145	3.65191
DVIVHPLPLK	Adhesion G protein-coupled receptor F5	1.99	0.0565685	2.84264	3.27333	0.422177	12.8975	2.91333	0.223681	7.67785	NA	NA	NA	NA	NA	NA	1.68	NA	NA	1.79	0.268701	15.0112	1.775	0.0212132	1.19511	1.69	0.113137	6.6945	NA	NA	NA	2.51	0.367696	14.6492	1.545	0.0212132	1.37302	NA	NA	NA	NA	NA	NA	1.79	0.219317	12.2524	2.135	0.205061	9.60473
LLEYDTVTR	Adipocyte plasma membrane-associated protein	6.66	0.381838	5.7333	8.25	0.807279	9.7852	14.0667	1.50444	10.6951	13.9333	2.70247	19.3957	9.87333	0.896679	9.08183	NA	NA	NA	6.06	0.383014	6.32037	10.04	1.18861	11.8388	8.41667	0.926517	11.0081	5.995	0.431335	7.19491	9.35333	0.367469	3.92875	7.56333	0.873002	11.5426	10.9667	0.472582	4.30925	13.9667	2.51064	17.976	13.2	1.03923	7.87296	24.5	2.26495	9.2447
IFYNQQNHYDGSTGK	Adiponectin	186.333	8.0829	4.33787	90.1333	1.6563	1.83761	63.5333	4.47474	7.04314	62.2667	7.22311	11.6003	60.8333	1.62583	2.6726	146	4.58258	3.13875	94.5333	3.35609	3.55016	63.3	5.29434	8.36388	120	6.08276	5.06897	29.3667	2.40901	8.20322	42.6667	3.62261	8.4905	58.1333	1.76163	3.03032	16.5	1	6.06061	142	6.245	4.39789	116.667	4.6188	3.95897	74.1667	13.672	18.4341
LDVASEFR	ADM	16.0333	1.95021	12.1635	NA	NA	NA	NA	NA	NA	10.0367	0.827063	8.24042	11.8333	1.5695	13.2634	NA	NA	NA	NA	NA	NA	15.6667	3.15013	20.1072	14.3667	1.80093	12.5354	5.52	NA	NA	12.2333	2.20076	17.9898	14.6333	3.12143	21.331	14.3333	2.85715	19.9336	15.3	1.75784	11.4891	12.9667	2.17792	16.7963	17.9667	3.72201	20.7162
DADPDTFFAK	Afamin	202.667	8.62168	4.25412	287	9.53939	3.32383	264.667	5.03322	1.90172	238.667	5.1316	2.15011	247.333	6.02771	2.43708	246.333	10.9697	4.45318	217	4	1.84332	246.333	7.63763	3.10052	243.667	8.5049	3.49038	137	4.3589	3.18168	320.333	5.68624	1.7751	225.667	0.57735	0.255842	375.333	9.45163	2.5182	280.667	5.68624	2.02598	198.333	2.51661	1.26888	322.333	10.0167	3.10754
NWGLSVYADKPETTK	Alpha-1-acid glycoprotein 1	5813.33	49.3288	0.848546	10166.7	57.735	0.567886	5433.33	76.3763	1.4057	5803.33	87.3689	1.5055	7326.67	41.6333	0.568244	3656.67	70.946	1.94018	5956.67	66.5833	1.11779	5106.67	40.4145	0.791407	5866.67	56.8624	0.969246	3253.33	35.1188	1.07947	6153.33	40.4145	0.656791	5576.67	20.8167	0.373281	5656.67	110.151	1.94728	5293.33	51.316	0.969446	5910	45.8258	0.775394	4883.33	15.2753	0.312804
EIGELYLPK	Alpha-1-antichymotrypsin	2366.67	5.7735	0.243951	2970	34.641	1.16636	1993.33	20.8167	1.04431	2363.33	11.547	0.48859	2476.67	46.188	1.86493	1750	17.3205	0.989743	2053.33	40.4145	1.96824	1596.67	35.1188	2.19951	2220	10	0.45045	1096.67	5.7735	0.526459	1886.67	28.8675	1.53008	2096.67	15.2753	0.728549	2153.33	46.188	2.14495	2323.33	25.1661	1.08319	2290	26.4575	1.15535	1640	26.4575	1.61326
SVLGQLGITK	Alpha-1-antitrypsin	19400	264.575	1.36379	24433.3	208.167	0.851978	8993.33	83.865	0.932524	17000	100	0.588235	19633.3	152.753	0.778026	16700	173.205	1.03716	16500	200	1.21212	17500	100	0.571429	19466.7	57.735	0.296584	8690	124.9	1.43728	15466.7	208.167	1.3459	14866.7	57.735	0.388352	14733.3	57.735	0.391867	20600	360.555	1.75027	17700	264.575	1.49477	8616.67	40.4145	0.469027
LETPDFQLFK	Alpha-1B-glycoprotein VAR 018369	1623.33	5.7735	0.355657	937	5.19615	0.554552	1343.33	5.7735	0.429789	1663.33	15.2753	0.918352	1646.67	15.2753	0.927647	1540	0	0	1276.67	5.7735	0.452233	1446.67	11.547	0.79818	1470	10	0.680272	815	4.3589	0.534834	1436.67	5.7735	0.401868	1316.67	15.2753	1.16015	1676.67	5.7735	0.344344	1400	10	0.714286	1693.33	5.7735	0.340955	1330	10	0.75188
LGNQEPGGQTALK	Alpha-2-antiplasmin	718	7.81025	1.08778	917	49.2747	5.37347	721	15.6205	2.1665	793.667	21.7332	2.73833	746.333	4.04145	0.541508	712.333	15.885	2.23	673.333	18.5562	2.75587	682.667	16.1967	2.37256	716.667	7.50555	1.04729	374.667	5.1316	1.36964	735	20.0749	2.73127	796.333	28.5715	3.58789	957	11.5326	1.20507	820.667	15.0444	1.83319	689.333	4.04145	0.586284	769	16.5227	2.1486
FSVVYAK	Alpha-2-HS-glycoprotein	2776.67	49.3288	1.77655	3216.67	55.0757	1.7122	2480	52.915	2.13367	2953.33	5.7735	0.195491	2706.67	57.735	2.13307	3130	34.641	1.10674	2086.67	20.8167	0.997604	2630	52.915	2.01198	3443.33	60.2771	1.75055	1310	30	2.29008	2576.67	25.1661	0.976693	2286.67	11.547	0.504971	2690	17.3205	0.643885	3423.33	32.1455	0.939012	2176.67	35.1188	1.61342	2270	40	1.76211
AIGYLNTGYQR	Alpha-2-macroglobulin	5790	26.4575	0.456952	8550	134.536	1.57352	4920	51.9615	1.05613	4793.33	30.5505	0.637354	6800	17.3205	0.254713	9723.33	146.401	1.50567	7283.33	49.3288	0.677284	4666.67	113.725	2.43696	7556.67	35.1188	0.46474	3200	60.8276	1.90086	4396.67	56.8624	1.29331	5503.33	120.139	2.18302	3236.67	61.101	1.88778	5546.67	172.434	3.10878	8873.33	83.2666	0.938392	4590	75.4983	1.64484
ALQDQLVLVAAK	Angiotensinogen	661	13.2288	2.00132	663	9.16515	1.38238	644.333	9.07377	1.40824	660.667	33.6502	5.09336	670	10.583	1.57955	525.667	10.6927	2.03412	406.667	3.05505	0.751242	520.333	17.7858	3.41815	572	5.56776	0.973385	288.333	10.9697	3.8045	590.667	2.08167	0.352427	607.667	10.6927	1.75963	614.333	24.2143	3.94156	678.333	9.60902	1.41656	548.667	10.4083	1.89702	740.667	21.2211	2.86513
DDLYVSDAFHK	Antithrombin-III	18600	346.41	1.86242	21500	458.258	2.13143	17833.3	152.753	0.856556	19733.3	321.455	1.629	16233.3	450.925	2.77777	16433.3	378.594	2.30382	17233.3	378.594	2.19687	17833.3	305.505	1.71311	17233.3	230.94	1.34008	8506.67	49.3288	0.579884	17633.3	351.188	1.99162	18333.3	230.94	1.25967	18466.7	230.94	1.25058	20233.3	493.288	2.438	16800	173.205	1.03098	18933.3	351.188	1.85487
ATEHLSTLSEK	Apolipoprotein A-I	41033.3	776.745	1.89296	38766.7	1331.67	3.43508	35533.3	702.377	1.97667	31266.7	1497.78	4.79033	33400	556.776	1.667	35566.7	1357.69	3.81732	29566.7	230.94	0.781083	32166.7	838.65	2.6072	34833.3	702.377	2.01639	16966.7	493.288	2.9074	31500	100	0.31746	28600	1081.67	3.78205	25700	264.575	1.02948	36266.7	378.594	1.04392	31033.3	1106.04	3.56405	38933.3	1021.44	2.62355
SPELQAEAK	Apolipoprotein A-II	10266.7	251.661	2.45124	9113.33	176.163	1.93302	9380	232.594	2.47968	9103.33	355.012	3.8998	8506.67	236.291	2.77771	8110	232.594	2.86799	6376.67	120.554	1.89055	9660	157.162	1.62694	9160	220.681	2.40918	4913.33	315.647	6.4243	10533.3	305.505	2.90036	7433.33	200.333	2.69506	10633.3	416.333	3.91536	8273.33	570.029	6.88996	7646.67	430.155	5.62539	11866.7	378.594	3.1904
LGEVNTYAGDLQK	Apolipoprotein A-IV	1113.33	15.2753	1.37203	1170	34.641	2.96077	1346.67	47.2582	3.50927	718	16.7033	2.32636	783.667	35.2467	4.49767	985.667	50.2029	5.0933	1056.67	11.547	1.09278	864	25.7099	2.97569	749.333	13.5769	1.81187	612	16.3707	2.67495	1153.33	30.5505	2.64889	1156.67	28.8675	2.49575	1356.67	15.2753	1.12594	1240	20	1.6129	796.333	28.0416	3.52134	1233.33	40.4145	3.27685
FPEVDVLTK	Apolipoprotein B-100	162.667	3.21455	1.97616	105.333	4.50925	4.28093	149	2	1.34228	102.967	5.05008	4.90458	92.1	0.8544	0.927688	87.0333	1.0116	1.16231	64.2667	1.95533	3.04253	122.333	1.1547	0.943897	102.533	3.44287	3.3578	61.5333	1.19304	1.93884	127	1.73205	1.36382	83.4	4.38634	5.2594	200	1.73205	0.866025	91.2667	3.32466	3.64279	110.667	0.57735	0.521702	150	2.64575	1.76383
EWFSETFQK	Apolipoprotein C-I	4653.33	89.6289	1.92612	3153.33	15.2753	0.484416	5426.67	41.6333	0.767199	2816.67	159.478	5.66195	2310	50	2.1645	1923.33	20.8167	1.08232	3043.33	57.735	1.8971	3606.67	73.7111	2.04375	3053.33	58.5947	1.91904	2000	17.3205	0.866025	6106.67	85.049	1.39272	5173.33	30.5505	0.590538	3456.67	51.316	1.48455	2283.33	20.8167	0.911679	1883.33	25.1661	1.33625	4236.67	20.8167	0.491345
TYLPAVDEK	Apolipoprotein C-II	575.667	7.50555	1.3038	425	5.2915	1.24506	1210	26.4575	2.18657	876.667	13.5769	1.5487	1009.67	26.3881	2.61355	551.667	6.65833	1.20695	809.333	10.6927	1.32117	920	9.64365	1.04822	799.667	10.9697	1.37178	513.333	1.52753	0.29757	1696.67	11.547	0.68057	1246.67	5.7735	0.463115	1180	17.3205	1.46784	605.667	9.2376	1.5252	585.667	5.68624	0.970901	867.667	10.116	1.16588
GWVTDGFSSLK	Apolipoprotein C-III	3793.33	50.3322	1.32686	2196.67	15.2753	0.695383	5963.33	20.8167	0.349078	3170	10	0.315457	2906.67	25.1661	0.865807	2306.67	23.094	1.00119	3036.67	20.8167	0.68551	3293.33	20.8167	0.632085	2793.33	35.1188	1.25724	1800	26.4575	1.46986	5523.33	51.316	0.929077	5016.67	57.735	1.15086	5883.33	25.1661	0.427753	2313.33	25.1661	1.08787	2393.33	11.547	0.482465	3760	45.8258	1.21877
ELLETVVNR	Apolipoprotein C-IV	29.2667	1.84752	6.31271	17.0667	3.04357	17.8334	101.5	2.29129	2.25743	NA	NA	NA	26.0333	0.950438	3.65085	12.3	NA	NA	29.1	1.95192	6.70764	42.2667	1.61967	3.83203	28.0667	5.29182	18.8545	22.1333	5.2653	23.789	44.7667	3.18172	7.10734	41	5.72975	13.975	65.1	7.75048	11.9055	16.4667	2.70617	16.4342	16.5667	1.5695	9.47385	54.4667	3.42394	6.2863
NILTSNNIDVK	Apolipoprotein D	2573.33	30.5505	1.1872	2196.67	15.2753	0.695383	2206.67	30.5505	1.38446	2256.67	66.5833	2.95051	2523.33	55.0757	2.18266	2000	0	0	2153.33	25.1661	1.16871	2456.67	15.2753	0.621788	2116.67	37.8594	1.78863	1093.33	15.2753	1.39713	2273.33	47.2582	2.0788	2110	36.0555	1.70879	1370	30	2.18978	2556.67	35.1188	1.37362	2656.67	58.5947	2.20557	2576.67	51.316	1.99157
LGPLVEQGR	Apolipoprotein E	810.333	28.6764	3.53883	558.667	8.5049	1.52236	858	8.7178	1.01606	649.333	5.68624	0.875704	579	6.9282	1.19658	715.333	2.51661	0.35181	436.667	7.23418	1.65668	606.333	15.5027	2.55679	675.333	15.5027	2.29556	303.667	2.08167	0.68551	722	6.245	0.864958	424.667	8.02081	1.88873	621	12.1655	1.95902	430	10.583	2.46116	562.667	12.0968	2.14991	674	9.16515	1.35981
SGVQQLIQYYQDQK	Apolipoprotein F	523.333	20.306	3.88013	546	47.8853	8.7702	530	6.9282	1.30721	587.667	38.6825	6.58238	441.667	23.6291	5.34998	332.333	18.3394	5.51837	534.667	27.1539	5.07866	533.333	7.50555	1.40729	501	44.5309	8.8884	168.667	14.2945	8.47501	397.333	23.4592	5.90416	436	34.7707	7.97493	452	24.98	5.52655	584.667	58.731	10.0452	511.333	21.0792	4.1224	507.667	44.1626	8.69913
VAQELEEK	Apolipoprotein L1	316	26.0576	8.24608	302.5	0.707107	0.233754	358.333	8.32666	2.32372	520.667	62.3244	11.9701	284	1.41421	0.497963	419.667	44.7474	10.6626	346	4.58258	1.32444	524	11	2.09924	436	7.2111	1.65392	NA	NA	NA	544.333	60.0528	11.0323	331	42.9302	12.9698	487.333	55.4106	11.3702	383	85.4927	22.3219	270.333	9.50438	3.5158	562.333	45.2364	8.04441
AFLLTPR	Apolipoprotein M	377.333	4.16333	1.10336	310.667	6.1101	1.96677	443.667	4.72582	1.06517	416.667	7.23418	1.7362	325	6.245	1.92154	386.667	4.04145	1.0452	299	2	0.668896	415.333	3.51188	0.845558	404	4.58258	1.1343	162	1	0.617284	388.667	7.57188	1.94817	293.667	5.85947	1.99528	295	2	0.677966	449.333	1.1547	0.256981	342.333	1.52753	0.44621	439.333	3.51188	0.799367
GTYSTTVTGR	Apolipoprotein(a)	730.667	45.0037	6.15927	114.933	16.7575	14.5802	67	NA	NA	84.6667	9.92287	11.7199	81.9	6.15792	7.51883	239.667	18.0093	7.51429	103.067	15.9001	15.427	107.667	15.0444	13.9731	75.1667	5.29748	7.04765	NA	NA	NA	365.333	13.6137	3.72638	58.7333	5.43078	9.2465	67.6667	2.83608	4.19125	NA	NA	NA	NA	NA	NA	128.667	8.02081	6.23379
SVNNVVVR	Attractin	113	8.7178	7.71487	111	2	1.8018	137	3	2.18978	141	4.58258	3.25005	122.333	3.21455	2.6277	109	7	6.42202	93.7667	3.91067	4.17064	89.7333	4.38216	4.88354	116.333	9.50438	8.16996	56.2	6.00999	10.6939	128.667	5.68624	4.41936	127.333	6.80686	5.3457	141.667	3.78594	2.67243	131.333	9.0185	6.86688	125.333	7.57188	6.04139	107	6.08276	5.68482
ATVVYQGER	Beta-2-glycoprotein 1	2176.67	75.7188	3.47866	2330	85.44	3.66695	2363.33	35.1188	1.48599	2150	52.915	2.46116	2553.33	97.1253	3.80386	1733.33	56.8624	3.28052	2153.33	75.7188	3.51635	2260	26.4575	1.17069	1876.67	77.6745	4.13896	1213.33	11.547	0.951676	2326.67	85.049	3.6554	2356.67	40.4145	1.7149	2480	26.4575	1.06684	2666.67	97.1253	3.6422	1880	17.3205	0.921304	2903.33	30.5505	1.05226
VNHVTLSQPK	Beta-2-microglobulin	99.7	3.25269	3.26248	127	12.1244	9.54674	129.333	17.9258	13.8601	94.7	14.5664	15.3816	106.5	0.707107	0.66395	88.6	1.27279	1.43656	93.25	2.47487	2.65402	119.9	21.1502	17.6398	100.533	11.2451	11.1855	NA	NA	NA	84.5	4.4441	5.25929	117	7.93725	6.78398	89.5667	11.2545	12.5655	91.9	12.8693	14.0036	99.3667	8.84892	8.90532	96.6	NA	NA
SHLIIAQVAK	Biotinidase	57.6333	2.2301	3.86946	86.8667	9.83328	11.32	78.6	7.07602	9.00256	76.5	4.4238	5.78274	78.2667	8.33447	10.6488	68.6	6.85055	9.98622	61.0667	3.38575	5.54436	87.4333	6.07152	6.94417	66.8333	2.8006	4.19042	43.3667	0.750555	1.73072	91.4	9.70155	10.6144	75.5667	7.36365	9.74457	108.4	9.18041	8.46902	98.2667	19.1636	19.5016	65.5333	4.28525	6.53903	96.9	4.71487	4.86571
EDVYVVGTVLR	C4b-binding protein alpha chain	1173.33	15.2753	1.30187	1710	26.4575	1.54722	1700	26.4575	1.55632	1963.33	15.2753	0.778026	1593.33	15.2753	0.958698	1073.33	5.7735	0.537904	1346.67	15.2753	1.1343	1273.33	15.2753	1.19963	1263.33	15.2753	1.20912	749.333	5.50757	0.734996	1416.67	25.1661	1.77643	1393.33	23.094	1.65746	1820	17.3205	0.951676	1333.33	5.7735	0.433013	1223.33	15.2753	1.24866	1246.67	15.2753	1.22529
ELDSTGTPTGK	Cadherin-5	68.2333	10.4987	15.3865	NA	NA	NA	54.5333	4.56545	8.37185	NA	NA	NA	59.7	11.8794	19.8985	59.1	8.6	14.5516	63.4	NA	NA	55.4	NA	NA	43.2	NA	NA	NA	NA	NA	51.4333	8.14514	15.8363	59.8667	9.68366	16.1754	NA	NA	NA	59.1	12.4744	21.1072	58.65	2.75772	4.70199	122	NA	NA
FHTFPQTAIGVGAPGK	Calcitonin	7.44	2.00818	26.9917	15.8667	2.93655	18.5077	9.29	NA	NA	NA	NA	NA	11.56	2.82963	24.4778	10.985	1.57685	14.3546	12.2833	2.73968	22.304	8.83	2.07889	23.5435	10.15	1.06066	10.4499	6.1	NA	NA	12.3	0.282843	2.29953	10.17	1.8809	18.4946	7.9	2.19203	27.7472	11.6	NA	NA	11.35	0.212132	1.869	9.31	2.2486	24.1525
VLDALQAIK	Carbonic anhydrase 1	8.62333	0.851136	9.87016	63.9667	5.23673	8.18665	83.1333	0.763763	0.91872	31.8667	2.89194	9.07513	21.9	1.13578	5.18622	71.1	3.56791	5.01816	72.6333	1.76163	2.42537	31.1667	1.22202	3.92092	45.3	1.21244	2.67646	37.6	0.754983	2.00793	61.8333	1.65025	2.66887	86.8667	3.65559	4.20828	64.9667	1.97315	3.03718	76.3	3.93573	5.15824	52.9667	2.05994	3.88912	67.5333	1.35769	2.01041
IAWHVIR	Carboxypeptidase B2	NA	NA	NA	NA	NA	NA	64.1333	8.89288	13.8662	NA	NA	NA	98	14.9332	15.2379	NA	NA	NA	NA	NA	NA	78.4	12.53	15.9821	NA	NA	NA	51.45	0.777817	1.51179	NA	NA	NA	74.6667	6.86246	9.19079	73.5	20.6475	28.0919	105.5	18.6346	17.6632	NA	NA	NA	97.6	16.122	16.5185
SIPQVSPVR	Carboxypeptidase N catalytic chain	101.867	2.20303	2.16266	125	5.19615	4.15692	107	3	2.80374	135	1.73205	1.283	83.4333	1.25033	1.4986	113.333	1.52753	1.34782	74.6	1.47309	1.97465	91.3	1.17898	1.29133	90.2667	2.93995	3.25697	40.1	0.984886	2.45607	86.9667	2.5658	2.95033	73.5667	1.19304	1.62171	138.667	3.51188	2.53261	124	3.4641	2.79363	109.333	0.57735	0.528064	99.7667	3.04357	3.05069
AGGSWDLAVQER	Carboxypeptidase N subunit 2	34.1667	1.84481	5.39945	42	6.76166	16.0992	38.6667	2.2301	5.76749	45.1333	3.5019	7.75902	28.1667	2.89885	10.2918	37.0667	2.73008	7.36532	25.8	1.11355	4.3161	32.3	1.94679	6.02722	29.6667	0.351188	1.18378	13.7667	1.2741	9.25497	28.4	0.953939	3.35894	33.6	3.2078	9.54703	56.1667	3.80701	6.77806	45.7333	2.20303	4.81712	36.4	1.8735	5.14698	37.1333	7.45408	20.0738
GVASLFAGR	Cartilage acidic protein 1	9.32667	0.257358	2.75938	9.51667	1.82369	19.1631	12.6333	1.78979	14.1672	19.4	0.866025	4.46405	16.0333	2.92632	18.2515	6.88	0.226495	3.29208	7.22667	1.14054	15.7824	8.99667	1.97358	21.9368	6.67333	0.546382	8.18754	5.78333	0.178979	3.09473	12.4333	0.737111	5.92851	6.91333	1.55712	22.5235	6	0.410122	6.83537	14	0.984886	7.0349	12.6	1.15326	9.15283	7.71	0.692965	8.98787
LVGGLHR	CD5 antigen-like	114	11.5326	10.1163	124	7.2111	5.81541	32.6333	6.75006	20.6846	55.4667	7.50822	13.5365	75.6	7.71751	10.2083	81.3	8.28674	10.1928	42.2	2.40624	5.70199	38.8333	2.53246	6.52135	81.2	14.6482	18.0397	33.7	2.86182	8.49204	46.9	9.70618	20.6955	69.1	3.46554	5.01526	42.7	8.58079	20.0955	75.5	3.1225	4.13576	64.0667	6.14356	9.58932	40.4667	5.43078	13.4204
IYHSHIDAPK	Ceruloplasmin	1490	141.067	9.46761	1726.67	116.762	6.76227	1150	117.898	10.252	1306.67	76.3763	5.84512	1296.67	60.2771	4.64862	1250	80	6.4	993.667	56.3057	5.66646	1034	53.9259	5.21527	1280	100	7.8125	597.333	85.1136	14.2489	1200	43.589	3.63242	1073.33	35.1188	3.27194	937	45.7384	4.88136	1256.67	50.3322	4.00522	1520	101.489	6.6769	1093.33	41.6333	3.80793
YLTLNTESTR	Cholinesterase	28.5333	1.74738	6.12399	46.8667	0.208167	0.444168	48.8333	1.83394	3.75551	51.4	6.4	12.4514	36.3333	6.99452	19.251	39.4333	1.24231	3.1504	44.5	0.360555	0.810236	36.2667	2.95691	8.15325	31	4.84974	15.6443	16.6	2.3516	14.1662	57.3	4.50333	7.85922	63.4667	0.862168	1.35846	60.0667	1.28582	2.14065	54.9	4.71487	8.58811	36.0667	1.02632	2.84562	48.9333	1.42244	2.90689
ELDESLQVAER	Clusterin	1370	26.4575	1.93121	1590	26.4575	1.66399	1373.33	15.2753	1.11228	1763.33	40.4145	2.29194	1316.67	47.2582	3.58923	1370	26.4575	1.93121	1470	10	0.680272	1326.67	15.2753	1.1514	1480	26.4575	1.78767	687	10	1.4556	1380	0	0	1403.33	20.8167	1.48337	1683.33	15.2753	0.907441	1430	26.4575	1.85018	1356.67	5.7735	0.425565	1306.67	5.7735	0.44185
MLEVPYVDR	Coagulation factor X	111.667	10.0167	8.97014	123.333	0.57735	0.468122	160.667	2.3094	1.43739	156.333	5.03322	3.21955	130.667	7.57188	5.7948	102.9	7.88099	7.65888	128.667	2.08167	1.61788	129.667	3.05505	2.35608	112.667	7.23418	6.42087	73.5	1.56205	2.12524	156	1	0.641026	164.333	4.93288	3.00175	150.333	6.65833	4.42904	142.667	1.52753	1.0707	117.667	1.1547	0.981332	147.667	2.08167	1.40971
TSESGLPSTR	Coagulation factor XI	48.6667	6.75006	13.87	76.1333	9.03899	11.8726	79.1	9.70618	12.2708	NA	NA	NA	61.4667	14.8372	24.1387	50.3	6.42106	12.7655	60.4667	11.9001	19.6805	58.2667	5.54286	9.51292	73.2333	4.19682	5.73076	NA	NA	NA	69.3667	11.8698	17.1117	67.2333	6.72632	10.0044	64.8667	2.5482	3.92837	61.2	9.95138	16.2604	46.3	5.78187	12.4878	101.067	18.8057	18.6072
EQPPSLTR	Coagulation factor XII	432.333	3.51188	0.812309	470.333	7.76745	1.65148	194	5.2915	2.72758	401	29.0517	7.24481	288.333	23.6925	8.21704	422.667	7.0946	1.67853	398.333	6.02771	1.51323	454.333	8.14453	1.79263	471.333	23.6925	5.02669	155.667	4.16333	2.67452	483	9.16515	1.89755	314	15.1327	4.81935	525.667	5.1316	0.976208	329	13.4536	4.08925	371	14.7986	3.98885	507.667	26.4071	5.20166
GTYIPVPIVSELQSGK	Coagulation factor XIII A chain	78.9333	3.25167	4.11951	113.333	3.21455	2.83637	92.4	2.17945	2.35871	105.567	6.83106	6.47085	74.0667	2.77909	3.75214	83.0333	3.51331	4.2312	68.5333	3.20052	4.67002	84.0333	3.55293	4.228	52.4333	0.450925	0.859997	39.6667	1.09697	2.76546	102.333	1.52753	1.4927	80.6667	2.14554	2.65976	81.5333	3.86825	4.74437	96.5667	2.66521	2.75997	77.9667	1.30512	1.67394	82.1	8.48705	10.3375
IQTHSTTYR	Coagulation factor XIII B chain	17.85	0.494975	2.77297	14.05	3.18198	22.6475	NA	NA	NA	17.35	2.89914	16.7097	NA	NA	NA	16.8	NA	NA	12.3	NA	NA	14.5	NA	NA	NA	NA	NA	NA	NA	NA	16.2	NA	NA	NA	NA	NA	15.2	1.9799	13.0257	12.25	0.353553	2.88615	11.8	NA	NA	20	NA	NA
PAFSAIR	Complement C1q subcomponent subunit A	167	3.4641	2.07431	240.667	4.50925	1.87365	162.333	1.1547	0.711315	130.667	7.02377	5.37533	164	5.56776	3.39498	157.667	11.0604	7.01508	129	5.19615	4.02803	183.333	4.50925	2.45959	122.667	2.51661	2.05159	82.5667	4.11866	4.98828	140	2	1.42857	148.333	5.7735	3.89225	225.667	1.52753	0.676894	165.333	10.2144	6.17805	139	6.55744	4.71758	146.333	2.51661	1.71978
IAFSATR	Complement C1q subcomponent subunit B	177.667	5.68624	3.20051	184.333	4.50925	2.44625	141.333	1.52753	1.0808	111	2	1.8018	144.333	3.21455	2.22717	139.333	4.04145	2.90056	103.333	3.21455	3.11086	172	0	0	110	2.64575	2.40523	70.7	0.264575	0.374222	120	2	1.66667	117	4.3589	3.72555	230	3.60555	1.56763	126	3	2.38095	123	2	1.62602	123.333	3.51188	2.84747
FQSVFTVTR	Complement C1q subcomponent subunit C	281	12.49	4.44484	456.333	2.88675	0.632597	245.333	6.4291	2.62056	246.333	3.21455	1.30496	308.667	10.4083	3.37203	281.333	4.04145	1.43654	218	1	0.458716	306.667	2.51661	0.820634	225	0	0	136.667	4.6188	3.37961	257	10.8167	4.20881	277.667	7.63763	2.75065	360.667	4.6188	1.28063	314.667	11.0151	3.50057	248	6.9282	2.79363	196.667	6.1101	3.10683
GLTLHLK	Complement C1r subcomponent	272.667	9.71253	3.56205	365	9.53939	2.61353	277.667	12.2202	4.40103	236.333	30.6649	12.9753	335.333	15.308	4.565	258	3	1.16279	229	7.2111	3.14895	291.333	7.76745	2.66617	221.667	5.03322	2.27063	141	6.08276	4.31402	250	4.58258	1.83303	275.333	12.2202	4.43833	328	15.5242	4.73298	283	17.4356	6.16099	236	14.7309	6.24192	272.333	15.0444	5.52425
VVVHPDYR	Complement C1r subcomponent-like protein	40.3333	9.16752	22.7294	66.9	5.30283	7.9265	40.2	4.51774	11.2382	NA	NA	NA	52.5	7.59408	14.4649	41.8	6.77348	16.2045	43.5333	5.70731	13.1102	45.9667	3.33217	7.24909	44.7	3.07896	6.88806	19.8	2.86182	14.4536	48.4333	3.05505	6.30774	37.7333	7.37044	19.533	59.3	9.16897	15.462	54.6333	4.18848	7.66652	46.8667	2.35018	5.0146	42.1	4.02865	9.56923
TNFDNDIALVR	Complement C1s subcomponent	272.333	9.29157	3.41184	365	15.1327	4.14596	288.333	6.1101	2.11911	248	19.0788	7.69306	341.667	50.5404	14.7923	277	13	4.69314	236	31.4325	13.3188	285.333	6.4291	2.25319	225.333	1.52753	0.677896	129.667	9.60902	7.41056	239.333	9.29157	3.88227	270.333	11.8462	4.38209	327.333	7.63763	2.33329	311.667	19.4251	6.23264	261	8.544	3.27356	264.333	4.04145	1.52892
TGLQEVEVK	Complement C3	2693.33	49.3288	1.83152	3766.67	20.8167	0.552655	3056.67	49.3288	1.61381	3720	70	1.88172	3456.67	23.094	0.668101	2576.67	35.1188	1.36296	3073.33	11.547	0.375716	2326.67	30.5505	1.31306	2623.33	35.1188	1.33871	1640	30	1.82927	3533.33	100.167	2.8349	3180	26.4575	0.831997	3970	10	0.251889	2933.33	40.4145	1.37777	3236.67	41.6333	1.2863	3563.33	41.6333	1.16838
VGDTLNLNLR	Complement C4	1153.33	20.8167	1.80491	1496.67	41.6333	2.78174	1023.33	11.547	1.12837	1450	26.4575	1.82466	1726.67	35.1188	2.03391	1033.33	5.7735	0.558726	1466.67	15.2753	1.04149	1133.33	5.7735	0.509427	1083.33	23.094	2.13175	713	5.19615	0.728773	1110	10	0.900901	1770	52.915	2.98955	1680	20	1.19048	1320	17.3205	1.31216	1230	20	1.62602	1206.67	47.2582	3.91642
VLSLAQEQVGGSPEK	Complement C4	1113.33	5.7735	0.518578	1343.33	60.2771	4.48713	955	31.7962	3.32945	1213.33	55.0757	4.53921	1633.33	51.316	3.1418	1039.67	53.2948	5.12614	1356.67	55.0757	4.05963	1061.67	75.2219	7.08526	1024.33	45.5668	4.44843	711	36.2905	5.10415	1106.67	66.5833	6.01656	1613.33	47.2582	2.92922	1466.67	50.3322	3.43174	1213.33	20.8167	1.71566	1210	55.6776	4.60146	1150	26.4575	2.30065
VFQFLEK	Complement C5	128	1	0.78125	157.333	2.3094	1.46784	142.667	1.1547	0.80937	154	1	0.649351	144.333	0.57735	0.400012	135.333	3.51188	2.59499	158.667	2.51661	1.5861	114	1.73205	1.51934	122.667	3.05505	2.49053	61.9	2.42693	3.92073	144.667	0.57735	0.39909	107.667	1.1547	1.07248	168.333	4.6188	2.74384	144	3.4641	2.40563	136.667	4.04145	2.95716	139	4	2.8777
DLHLSDVFLK	Complement component C6	151.333	15.695	10.3712	NA	NA	NA	141	5.56776	3.94877	NA	NA	NA	NA	NA	NA	NA	NA	NA	148.667	28.5715	19.2185	115.467	15.603	13.513	181.333	19.8578	10.951	72.1	14.0627	19.5045	179	24.5764	13.7298	NA	NA	NA	135.333	10.7858	7.9698	145	16.6433	11.4781	120.333	15.2753	12.6941	NA	NA	NA
AASGTQNNVLR	Complement component C7	157.667	15.0111	9.52079	129.667	17.5594	13.542	134.667	18.1475	13.4759	105.833	20.2134	19.0993	NA	NA	NA	150.333	29.7377	19.7812	170.333	19.8578	11.6582	126.333	4.50925	3.56933	205.667	20.502	9.96857	61.25	9.82878	16.047	137	30.5123	22.2717	167.333	18.23	10.8944	143	8.544	5.97483	126.667	22.8108	18.0085	192.333	34.2394	17.8021	178.333	31.3422	17.5751
MESLGITSR	Complement component C8 alpha chain	226	6.245	2.76327	293	3	1.02389	177	2.64575	1.49477	225	2	0.888889	195	2	1.02564	168	9.64365	5.74027	176.333	4.04145	2.29194	183	6.08276	3.32391	156.667	2.51661	1.60635	81.0667	2.76104	3.40589	206.333	9.29157	4.50319	168.333	5.50757	3.27182	207.333	3.21455	1.55043	201	7.54983	3.75614	151.333	5.50757	3.63936	161.667	14.0475	8.6892
SDLEVAHYK	Complement component C8 beta chain	128.667	4.04145	3.14102	174	10.3923	5.97259	92.2333	4.05504	4.3965	121.667	1.52753	1.2555	111.033	14.4742	13.0359	95.4333	4.65224	4.87486	94.9333	5.52208	5.81679	100.5	3.77492	3.75614	82.9333	6.80906	8.21028	48.8333	4.02658	8.24555	109	8.18535	7.5095	104.567	7.25695	6.94002	109.333	7.50555	6.86484	118	6.55744	5.55715	87.3667	8.46778	9.69223	94.3667	10.3452	10.9628
LSPIYNLVPVK	Complement component C9	343.667	3.51188	1.02189	369	4.3589	1.18127	185.333	2.08167	1.1232	290.667	5.7735	1.9863	181.333	1.1547	0.636783	211	1	0.473934	290.667	3.21455	1.10592	174.333	3.21455	1.84391	279.667	4.50925	1.61237	55.9	0.707107	1.26495	189.667	1.52753	0.805374	168	1	0.595238	190.333	2.08167	1.09369	295	2.64575	0.896865	297.667	5.1316	1.72394	160.333	3.78594	2.36129
EELLPAQDIK	Complement factor B	1053.33	20.8167	1.97627	1136.67	5.7735	0.507933	868.667	12.5831	1.44855	1030	10	0.970874	1063.33	20.8167	1.95768	838.667	20.5264	2.4475	995.667	7.50555	0.753822	671.667	2.3094	0.343831	960	8	0.833333	429.667	6.02771	1.40288	1030	10	0.970874	588.667	18.3394	3.11541	1046.67	28.8675	2.75804	982.333	13.2791	1.35179	948.667	6.4291	0.677699	1019.67	30.5014	2.99131
SSQESYAHGTK	Complement factor H	983.333	6.65833	0.677118	1386.67	116.762	8.42033	1350	226.053	16.7447	1323.33	55.0757	4.16189	1123.33	20.8167	1.85312	924.667	80.8847	8.74744	977.667	42.501	4.34719	1100	10	0.909091	1025.33	39.3107	3.83395	609.667	107.193	17.5822	1216.67	72.3418	5.9459	1051	103.937	9.88939	1510	140	9.27152	1313.33	75.0555	5.71489	1130	43.589	3.85743	1290	98.4886	7.63477
VFSLQWGEVK	Complement factor I	223	1.73205	0.776704	259.667	7.02377	2.70492	252	5.2915	2.0998	265.667	9.2376	3.47714	299.333	4.50925	1.50643	209.333	3.51188	1.67765	220.667	3.51188	1.59149	180.667	1.1547	0.639133	201	1	0.497512	129.667	2.08167	1.6054	261.667	3.51188	1.34212	232.333	2.3094	0.994003	318.667	3.51188	1.10206	246	1	0.406504	218.667	2.3094	1.05613	253.667	10.9697	4.32444
AFVFPK	C-reactive protein	NA	NA	NA	NA	NA	NA	9.575	1.16673	12.1851	NA	NA	NA	100.533	3.44287	3.4246	8.61333	1.57805	18.321	NA	NA	NA	8.21	NA	NA	6.005	0.0494975	0.824271	NA	NA	NA	21	2.26053	10.7644	NA	NA	NA	9.25	0.452548	4.89241	NA	NA	NA	37.9	2.91376	7.68802	11.5	NA	NA
ALDFAVGEYNK	Cystatin-C	37.0333	2.23681	6.04	57.7667	11.133	19.2723	41.6667	5.6748	13.6195	40.6	6.28649	15.484	47.5333	9.01628	18.9683	29	3.53553	12.1915	40.3	6.06548	15.0508	46.9667	5.87055	12.4994	45.35	7.42462	16.3718	NA	NA	NA	41.4	4.7634	11.5058	44.5	3.67151	8.25059	37.5333	2.5482	6.78917	44.4667	7.68136	17.2744	46.8333	5.63235	12.0264	37.2	7.4505	20.0282
YTHLVAIQNK	E-selectin	46.8	8.76812	18.7353	48.55	0.777817	1.6021	45.3	NA	NA	70.5	NA	NA	62.2	8.76812	14.0967	NA	NA	NA	42.1	4.52548	10.7494	48.1667	8.71569	18.0949	NA	NA	NA	NA	NA	NA	37.8	NA	NA	51.6333	4.42982	8.57939	NA	NA	NA	51.5	13.1522	25.5382	42.65	1.62635	3.81324	NA	NA	NA
NVALVSGDTENAK	Extracellular matrix protein 1	74.4	3.751	5.04167	93	0.655744	0.705101	83.7	2.47588	2.95805	90.1333	9.12487	10.1238	86.9667	8.07486	9.285	64.7	6.92026	10.6959	73.3	1.60935	2.19556	68.9	4.42267	6.41897	60.4667	2.31157	3.82288	38.3	3.50856	9.16073	82.1	3.96863	4.83389	81.3	8.04674	9.89759	76.0333	3.96274	5.21185	60.3667	8.15618	13.5111	73.3667	6.57368	8.96004	61.7333	7.4715	12.1029
VQHIQLLQK	Fibrinogen alpha chain	13800	264.575	1.91721	15633.3	461.88	2.95446	14900	200	1.34228	15533.3	702.377	4.52174	11866.7	57.735	0.486531	11400	300	2.63158	14166.7	152.753	1.07825	8170	242.693	2.97054	11333.3	152.753	1.34782	5330	91.6515	1.71954	11400	200	1.75439	10283.3	485.627	4.72246	12666.7	57.735	0.455803	14400	500	3.47222	12333.3	550.757	4.4656	10173.3	502.129	4.93574
HQLYIDETVNSNIPTNLR	Fibrinogen beta chain	19566.7	230.94	1.18027	23766.7	152.753	0.642717	20933.3	251.661	1.2022	23166.7	709.46	3.06242	17700	624.5	3.52825	15933.3	461.88	2.89883	20166.7	208.167	1.03223	12000	435.89	3.63242	15833.3	57.735	0.364642	7843.33	207.445	2.64485	15900	346.41	2.17868	14733.3	378.594	2.56964	18000	173.205	0.96225	21233.3	305.505	1.4388	18300	866.025	4.73238	14700	264.575	1.79983
YEASILTHDSSIR	Fibrinogen gamma chain	10900	100	0.917431	12933.3	152.753	1.18108	12066.7	321.455	2.66399	12700	100	0.787402	9903.33	75.7188	0.764579	9066.67	172.434	1.90184	11400	173.205	1.51934	6746.67	40.4145	0.599029	9100	155.885	1.71302	4326.67	41.6333	0.962249	9283.33	41.6333	0.448474	8216.67	20.8167	0.253347	10300	173.205	1.6816	11900	100	0.840336	10333.3	115.47	1.11745	8500	45.8258	0.539127
HTSVQTTSSGSGPFTDVR	Fibronectin	764.667	10.0167	1.30994	974.333	77.3972	7.94361	1350	26.4575	1.95982	1038.33	94.384	9.08995	677.667	32.8684	4.85023	749.333	17.0392	2.27391	830	6.08276	0.732863	654	39.6863	6.06824	642.333	22.5462	3.51005	369.333	10.504	2.84403	901.667	28.006	3.10602	888.667	56.1278	6.31596	1140	34.641	3.03869	853.333	41.6453	4.88031	855	49.96	5.84327	958.333	37.7403	3.93812
TGYYFDGISR	Fibulin-1	180.667	3.21455	1.77927	137	8.88819	6.48773	129.333	11.5036	8.89455	152.667	8.14453	5.33484	165.333	14.2945	8.64588	171.667	8.5049	4.95431	145.667	4.50925	3.09559	110.333	2.51661	2.28092	147.667	6.65833	4.50903	84.1667	2.64071	3.13747	127.333	6.4291	5.04903	143.667	8.96289	6.23867	83.2667	4.36616	5.24358	130.333	11.1505	8.55536	170.333	8.32666	4.88845	108.667	6.65833	6.1273
IALDFQR	Galectin-3	20.3333	0.896289	4.40798	25.9333	1.6563	6.38677	18.9333	1.92959	10.1915	22.8	2.72213	11.9392	17.4333	1.89033	10.8432	13.6333	2.18251	16.0086	15.2	0.6245	4.10855	9.76	0.819024	8.39164	13.6	0.655744	4.82165	NA	NA	NA	10.8867	1.9694	18.09	12.1333	0.757188	6.24056	15.6333	3.23934	20.7207	18.8	0.360555	1.91785	16.8	2.60576	15.5105	13.8667	1.83394	13.2255
AGALNSNDAFVLK	Gelsolin	9133.33	228.546	2.50233	8716.67	392.726	4.50546	7193.33	142.244	1.97744	8896.67	160.728	1.8066	9286.67	418.848	4.5102	7133.33	85.049	1.19228	8463.33	435.01	5.13993	6646.67	128.582	1.93453	6720	98.4886	1.4656	4480	60	1.33929	4566.67	130.512	2.85792	7826.67	251.462	3.21289	5033.33	192.959	3.83363	9466.67	165.025	1.74322	7850	45.8258	0.583768	7763.33	221.886	2.85813
QEPGENSEILPTLK	Glutathione peroxidase 3	147.333	4.6188	3.13493	158.667	6.65833	4.19643	125	8.544	6.8352	166.667	8.5049	5.10294	125.333	2.88675	2.30326	131.333	6.65833	5.06979	146.333	11.6762	7.97917	145	3.60555	2.48659	95.4	4.00375	4.1968	52	7.37496	14.1826	101.767	7.35278	7.22513	117	4	3.4188	145.333	3.51188	2.41643	142	6.55744	4.61791	115	8.544	7.42957	129.333	17.0392	13.1746
DIAPTLTLYVGK	Haptoglobin	13966.7	230.94	1.65351	16033.3	57.735	0.360094	13900	173.205	1.24608	30666.7	450.925	1.47041	16566.7	57.735	0.348501	12466.7	152.753	1.22529	17366.7	404.145	2.32713	16533.3	208.167	1.25907	12033.3	208.167	1.72992	7450	190.526	2.55739	28233.3	152.753	0.541036	NA	NA	NA	12000	173.205	1.44338	15666.7	251.661	1.60635	20500	435.89	2.12629	22033.3	208.167	0.94478
VGAHAGEYGAEALER	Hemoglobin subunit alpha	201.333	11.5036	5.71372	351.333	19.7315	5.61619	543.333	9.07377	1.67002	221.667	20.1329	9.08251	152.333	6.65833	4.37089	369	7	1.89702	380	2	0.526316	202.333	5.68624	2.81033	410.333	13.0512	3.18063	200.667	2.88675	1.43858	405.333	21.5019	5.30475	1366.67	61.101	4.47081	458	14.1774	3.09551	357.667	7.0946	1.98358	312.333	4.04145	1.29395	379.667	5.85947	1.54332
NFPSPVDAAFR	Hemopexin	7603.33	45.0925	0.593062	11033.3	57.735	0.523278	6693.33	25.1661	0.375988	8120	60.8276	0.749109	7826.67	85.049	1.08666	6803.33	41.6333	0.611955	5963.33	11.547	0.193633	6626.67	85.049	1.28344	7663.33	55.0757	0.718691	3643.33	32.1455	0.88231	6313.33	30.5505	0.483905	7116.67	46.188	0.649012	8953.33	73.7111	0.823282	7313.33	64.291	0.879093	7526.67	85.049	1.12997	6543.33	15.2753	0.233448
TLEAQLTPR	Heparin cofactor 2	623	11.3578	1.82308	789	17.3494	2.1989	707.667	12.4231	1.7555	959.333	37.8197	3.94229	641.333	12.2202	1.90544	657.667	28.8675	4.38938	663.333	3.05505	0.46056	660	11.7898	1.78634	727.333	26.4071	3.63067	379.667	4.72582	1.24473	908.667	15.3731	1.69183	488	10.5357	2.15895	868.667	22.053	2.53871	802.333	12.6623	1.57818	653.667	5.85947	0.8964	951.667	17.8979	1.88069
VVLGDQDLK	Hyaluronan-binding protein 2	167	10	5.98802	201	9.53939	4.74597	161.667	4.04145	2.49987	172.333	12.7017	7.37043	176.667	1.52753	0.864637	153.333	6.80686	4.43926	164.333	9.45163	5.7515	163.333	8.02081	4.9107	144.333	6.65833	4.61316	98.1	5.91016	6.02463	172	2	1.16279	145.333	2.51661	1.73161	214.333	2.08167	0.971228	202	3	1.48515	162.333	5.1316	3.16115	216.333	16.2583	7.51541
GPSVFPLAPSSK	Ig gamma-1 chain C region	7146.67	90.7377	1.26965	3433.33	37.8594	1.1027	3050	79.3725	2.60238	2726.67	5.7735	0.211742	1880	26.4575	1.40731	2156.67	23.094	1.07082	1476.67	20.8167	1.40971	3233.33	30.5505	0.944861	2143.33	41.6333	1.94246	1030	10	0.970874	3526.67	47.2582	1.34002	1540	20	1.2987	4603.33	61.101	1.32732	2666.67	15.2753	0.572822	2063.33	15.2753	0.740319	2180	50	2.29358
GFPSVLR	Ig mu chain C region	7376.67	30.5505	0.414151	9036.67	85.049	0.941155	1163.33	5.7735	0.49629	4230	45.8258	1.08335	4566.67	68.0686	1.49055	5276.67	40.4145	0.76591	1770	17.3205	0.97856	934.667	5.85947	0.626904	5686.67	37.8594	0.665757	2326.67	37.8594	1.62719	3500	45.8258	1.30931	4070	34.641	0.851131	1703.33	5.7735	0.338953	4436.67	25.1661	0.56723	3716.67	5.7735	0.155341	1516.67	20.8167	1.37253
VSVFVPPR	Ig mu heavy chain disease protein and Ig mu chain C	12066.7	115.47	0.956934	15900	100	0.628931	1966.67	28.8675	1.46784	6806.67	106.927	1.57091	7746.67	106.927	1.38029	8566.67	101.16	1.18086	2996.67	45.0925	1.50476	1510	10	0.662252	9106.67	76.3763	0.838685	3890	10	0.257069	5993.33	68.0686	1.13574	6663.33	68.0686	1.02154	2760	17.3205	0.627555	7443.33	113.725	1.52787	6240	26.4575	0.423999	2606.67	55.0757	2.11288
GATTSPGVYELSSR	IgGFc-binding protein	10.2	NA	NA	NA	NA	NA	10.2	NA	NA	9.59	NA	NA	11.6	1.03923	8.95888	10.9667	0.057735	0.526459	NA	NA	NA	11.5	0.989949	8.60826	NA	NA	NA	NA	NA	NA	11.2667	1.10151	9.77675	NA	NA	NA	9.98667	0.320208	3.20636	NA	NA	NA	12	0	0	11.8667	1.02144	8.60761
NYLAWYQQKPGQPPK	Immunoglobulin kappa variable 4-1	758.333	8.73689	1.15212	1002	7.2111	0.719671	554	11.3578	2.05015	919.667	16.0416	1.74429	710	2	0.28169	521.333	2.3094	0.44298	433.333	7.02377	1.62087	678.333	2.51661	0.370999	651.667	11.1505	1.71107	343	2.64575	0.771356	934.333	15.2753	1.63488	584	5.56776	0.953384	643.333	16.5025	2.56516	657.333	11.0151	1.67573	595.333	9.07377	1.52415	276.667	5.7735	2.08681
LIQGAPTIR	Insulin-like growth factor-binding protein 2	13.9	1.57162	11.3066	NA	NA	NA	7.02	0.859826	12.2482	5.685	0.33234	5.84591	NA	NA	NA	8.32333	0.929319	11.1652	10.9467	1.28629	11.7505	11.8333	1.72434	14.5719	6.70333	1.07286	16.0049	NA	NA	NA	NA	NA	NA	6.70667	1.53017	22.8157	NA	NA	NA	9.53333	2.24787	23.5791	10.01	1.55541	15.5386	6.36	0.749533	11.7851
FLNVLSPR	Insulin-like growth factor-binding protein 3	30.1	0.2	0.664452	43.0333	1.74738	4.06052	30.4	1.37477	4.52228	32.3333	0.763763	2.36215	28.9333	0.51316	1.77359	26.2333	1.02144	3.89366	33.6333	0.750555	2.23158	37.5333	0.305505	0.813957	33.7667	0.635085	1.88081	15.1	0.3	1.98675	32.7333	0.971253	2.96717	31.0667	0.750555	2.41595	43.8	1.49332	3.4094	25.9333	1.68622	6.50213	24.7667	0.665833	2.68842	30.4333	0.51316	1.68618
LAELPADALGPLQR	Insulin-like growth factor-binding protein complex acid labile subunit	109.667	2.08167	1.89818	134.667	1.52753	1.1343	115.333	3.21455	2.78718	142	8.88819	6.25929	104.2	4.25676	4.08518	104.333	3.05505	2.92816	122	4.3589	3.57287	112	4.58258	4.09159	133	5.2915	3.97857	59.6333	1.41892	2.37941	144.667	4.93288	3.40983	102.233	3.32616	3.2535	169	6.55744	3.88014	115.333	2.3094	2.00237	93.3	4.3589	4.67192	129.333	3.21455	2.48548
NLIAAVAPGAFLGLK	Insulin-like growth factor-binding protein complex acid labile subunit	89.8333	2.40069	2.67239	125.333	2.08167	1.6609	96.3	0.793725	0.824222	129.333	5.68624	4.39658	93.1333	5.25198	5.63921	86.8333	0.550757	0.634269	104	1	0.961538	96.3	0.173205	0.17986	113.333	1.52753	1.34782	47.2333	0.750555	1.58904	127.667	1.1547	0.904465	87.5	1.1	1.25714	138	1.73205	1.25511	95.1333	4.66083	4.89926	79.4333	0.83865	1.05579	107.333	4.50925	4.20116
GSLVQASEANLQAAQDFVR	Inter-alpha-trypsin inhibitor heavy chain H1	4120	356.791	8.65998	4386.67	46.188	1.05292	3883.33	65.0641	1.67547	4790	124.9	2.60751	3006.67	15.2753	0.508046	2493.33	222.336	8.91722	2960	135.277	4.57019	2580	50	1.93798	3376.67	80.829	2.39375	NA	NA	NA	2303.33	83.865	3.64103	1903.33	105.04	5.51872	4180	149.332	3.57253	3136.67	23.094	0.73626	2816.67	86.2168	3.06095	3326.67	122.202	3.67341
SLAPTAAAK	Inter-alpha-trypsin inhibitor heavy chain H2	986.667	12.2202	1.23853	1243.33	55.0757	4.42968	1130	17.3205	1.53279	1316.67	35.1188	2.66725	1080	40	3.7037	1116.67	28.8675	2.58515	1166.67	20.8167	1.78429	1007.67	23.5867	2.34073	1110	10	0.900901	535	10.583	1.97813	1050	36.0555	3.43386	728.667	16.2891	2.23546	1533.33	61.101	3.98485	1146.67	55.0757	4.80311	1160	10	0.862069	1176.67	37.8594	3.21751
VGSALFLSHNLK	Kallistatin	85.4	2.47588	2.89916	106	3.4641	3.26802	96.2333	5.43722	5.65004	82.7667	6.61085	7.98733	71.8	1.60935	2.24143	66.4333	1.60728	2.41938	67.9667	0.152753	0.224746	77.7	2.498	3.21493	76.0667	2.93655	3.8605	NA	NA	NA	95.4667	4.31895	4.52404	108.333	5.68624	5.24884	102.333	5.50757	5.38199	89.8	3.31813	3.69502	67.9	2.45764	3.6195	87.5	3.63868	4.15849
DIPTNSPELEETLTHTITK	Kininogen-1	1476.67	20.8167	1.40971	1690	10	0.591716	1570	20	1.27389	1670	30	1.79641	1476.67	11.547	0.781964	1390	10	0.719424	1346.67	15.2753	1.1343	1470	26.4575	1.79983	1326.67	20.8167	1.56909	766.333	13.6137	1.77647	1616.67	5.7735	0.357124	1400	10	0.714286	1703.33	41.6333	2.44423	1713.33	15.2753	0.891552	1490	34.641	2.3249	1443.33	25.1661	1.74361
DLLLPQPDLR	Leucine-rich alpha-2-glycoprotein	323.333	4.04145	1.24993	436.333	6.80686	1.56001	167.667	3.21455	1.91723	235.333	3.78594	1.60876	283	2.64575	0.934894	212.667	1.52753	0.718272	255	5.19615	2.03771	266.667	0.57735	0.216506	302	1	0.331126	97.8667	0.70946	0.724925	155	2	1.29032	171.333	3.21455	1.8762	180.667	3.78594	2.09554	267.667	5.03322	1.88041	361.333	6.02771	1.66819	210	2.64575	1.25988
AEIEYLEK	L-selectin	82.2	17.2763	21.0174	90.1667	3.7072	4.1115	38.1333	2.09841	5.50283	56.2667	4.2336	7.52416	71.2	9.24824	12.9891	63.8	4.2	6.58307	59.6	6.02246	10.1048	76	13.5348	17.8089	100.8	12.8187	12.717	30.2333	1.48436	4.90969	NA	NA	NA	65.1667	6.68905	10.2645	58.2667	5.40771	9.28097	42.4	3.91535	9.23433	56.9333	6.85006	12.0317	43.7	3.41174	7.8072
SLEDLQLTHNK	Lumican	324.333	11.0604	3.41021	291	7.81025	2.68393	296.333	9.07377	3.06202	322	12.2882	3.81621	320.667	4.04145	1.26033	289.667	12.2202	4.21871	286.333	5.50757	1.92348	256.667	2.3094	0.899767	227.667	9.86577	4.33343	141	3	2.12766	293.667	6.80686	2.31789	339.333	10.7858	3.17852	241.667	5.50757	2.27899	251.333	10.9697	4.36458	278.333	7.23418	2.59911	263.333	5.7735	2.19247
AWVAWR	Lysozyme C	53.9333	0.650641	1.20638	70.3667	1.93477	2.74955	66.1667	2.3029	3.48045	64.1667	2.60256	4.05594	61.7	1.77764	2.8811	54.9333	2.86764	5.22021	55.5667	1.45029	2.61	65.9667	2.39653	3.63293	61.5	3.36006	5.46351	29.3333	0.404145	1.37777	56.7	1.73494	3.05985	76.4	3.1749	4.15563	50.4667	1.19304	2.36401	80.9667	2.18251	2.69556	46.8667	2.55408	5.44968	51.8	0.6245	1.2056
TGVITSPDFPNPYPK	Mannan-binding lectin serine protease 1	59.1	2.54558	4.30725	79.9	10.7893	13.5036	91.5667	8.07733	8.82126	75.8333	14.2879	18.8412	72.0333	8.63153	11.9827	58.1	NA	NA	62.1667	2.37136	3.81452	77.8333	12.4344	15.9756	64.4	2.98161	4.62983	NA	NA	NA	61.9333	2.15019	3.47179	64.4667	3.88887	6.03238	86.6333	7.65136	8.83189	67.2667	3.85011	5.72365	59.7	0.282843	0.473773	72.9333	4.88092	6.6923
EYLIAGK	Metalloproteinase inhibitor 2	8.80667	1.99503	22.6536	9.56667	1.61051	16.8346	7.61667	1.16689	15.3202	11.2467	1.74314	15.4992	9.43	1.59603	16.925	8.63667	1.26477	14.6441	8.65667	1.44084	16.6443	7.15	1.1407	15.9539	7.78333	1.58607	20.3778	5.33	0.692965	13.0012	7.23667	0.830321	11.4738	7.93667	0.751421	9.46771	7.81	1.08573	13.9017	8.83667	0.782134	8.85101	9.04333	0.109697	1.21301	7.56333	0.737857	9.75572
AGLLRPDYALLGHR	N-acetylmuramoyl-L-alanine amidase	249	7.2111	2.89603	268	20.8087	7.76442	239.667	20.7926	8.67564	295	61.2944	20.7778	247	33.4215	13.531	210.667	22.5019	10.6813	199.667	22.301	11.1691	242.333	22.3681	9.23032	201.333	7.02377	3.48863	143.333	2.3094	1.61121	264.333	6.4291	2.43219	245	9.53939	3.89363	228.667	17.6163	7.70391	212.667	19.5021	9.17028	242.333	18.7705	7.74575	264.667	41.1866	15.5617
ALQVVR	Neuropilin-2	47.7333	1.87705	3.93238	65	10.1297	15.5841	45.2333	2.77909	6.1439	46.9333	5.39846	11.5024	45.1	2.42487	5.37665	35.3667	3.67469	10.3903	40.2333	0.472582	1.1746	59.4667	2.75379	4.6308	40.8	2.86182	7.01426	20.3333	2.67644	13.1628	44.9667	2.75015	6.11598	54.6	3.14325	5.75686	43.8	2.36432	5.39799	44.5333	2.10317	4.72269	44.7667	4.30155	9.60882	44	6.0025	13.642
ITLYGR	Neutrophil gelatinase-associated lipocalin	2.69	NA	NA	NA	NA	NA	1.85	0.381838	20.6399	1.73	NA	NA	1.94	0.509117	26.2431	1.64	NA	NA	2.15333	0.502925	23.3556	1.55	NA	NA	NA	NA	NA	NA	NA	NA	NA	NA	NA	NA	NA	NA	NA	NA	NA	1.75333	0.106927	6.09848	1.66	NA	NA	NA	NA	NA
LEGQISAR	Oxidized low-density lipoprotein receptor 1	NA	NA	NA	NA	NA	NA	NA	NA	NA	13.8	0.989949	7.17355	10.75	0.353553	3.28887	9.64333	0.329596	3.41786	10.5167	0.775134	7.37053	14.1667	2.60832	18.4117	15.75	3.04056	19.3051	NA	NA	NA	11.67	2.40639	20.6203	NA	NA	NA	NA	NA	NA	18.4333	3.84231	20.8443	NA	NA	NA	12.9	NA	NA
GLFIIDGK	Peroxiredoxin-2	NA	NA	NA	20.7667	0.85049	4.09546	25	2.77849	11.114	14.7	0.282843	1.9241	NA	NA	NA	21.6	0.793725	3.67465	23.5667	0.503322	2.13574	14.1	NA	NA	17.3333	0.550757	3.17744	NA	NA	NA	21.8	1.38924	6.37268	32.5667	0.305505	0.938091	36.5667	1.98578	5.43058	21.9333	0.763763	3.4822	17.7667	1.11505	6.27607	24.2	1.21244	5.01006
SSGLVSNAPGVQIR	Phosphatidylcholine-sterol acyltransferase	114.367	21.9728	19.2126	120.333	27.0617	22.4889	130.667	15.2753	11.6902	120.667	13.6504	11.3125	81.1	10.8042	13.322	89.9	11.1638	12.418	89.3	7.2111	8.07514	95.8	11.6889	12.2013	98.3667	10.0759	10.2432	53.8667	1.6563	3.07482	111.667	1.52753	1.36793	114.667	12.0968	10.5496	103	2.64575	2.56869	112.233	15.7691	14.0502	98.0333	13.8045	14.0814	117.667	12.0968	10.2806
FGSSLITVR	Phosphatidylinositol-glycan-specific phospholipase D	46.8	1.96723	4.20349	43.2	3.23574	7.49013	67.1	1.60935	2.39843	89.6	4.94874	5.52314	38.8	3.14325	8.10115	37.2333	3.1628	8.49455	56.0667	4.18848	7.47053	58.3333	6.12073	10.4927	45.9	3.73229	8.13135	21.7667	1.68622	7.74679	61.3667	0.450925	0.734804	62.9667	1.04083	1.65299	62.6333	2.68576	4.28808	65.9667	2.45425	3.72044	45.3	2.68514	5.92747	85.0333	6.14356	7.22488
AVEPQLQEEER	Phospholipid transfer protein	52.8	5.02693	9.5207	53.5	3.26037	6.09415	61.3333	0.907377	1.47942	48.6667	1.85831	3.81845	59.1	6.55973	11.0994	53.7	2.69072	5.01066	42.5667	4.56326	10.7203	45.4667	4.17413	9.18063	46.3	0.519615	1.12228	28	2.19317	7.83275	37.1667	5.13258	13.8096	42.7	2.29129	5.36601	33.6667	5.82437	17.3001	45.6333	4.60579	10.093	43.5	0.608276	1.39834	56.8	9.01499	15.8715
LQSLFDSPDFSK	Pigment epithelium-derived factor	224.333	4.72582	2.1066	291	6.245	2.14605	218	2.64575	1.21365	240	6.55744	2.73227	228.333	0.57735	0.252854	165.333	10.0167	6.05846	187	4	2.13904	270.333	1.1547	0.42714	131.333	2.3094	1.75843	116.667	1.52753	1.30931	229	3.60555	1.57448	256.667	5.50757	2.14581	247.333	2.88675	1.16715	265.667	4.04145	1.52125	211.333	5.85947	2.77262	245.333	4.04145	1.64733
FQPTLLTLPR	Plasma protease C1 inhibitor	1196.67	5.7735	0.482465	1496.67	5.7735	0.385757	1120	0	0	1476.67	11.547	0.781964	1210	17.3205	1.43145	1036.67	5.7735	0.55693	1250	17.3205	1.38564	1040	0	0	1030	10	0.970874	565.333	3.05505	0.540398	1413.33	5.7735	0.408503	1100	10	0.909091	1246.67	11.547	0.92623	1216.67	15.2753	1.2555	1013.33	5.7735	0.569754	1150	10	0.869565
EAQLPVIENK	Plasminogen	392.667	3.21455	0.818646	410	11.5326	2.81282	477.333	9.86577	2.06685	491	3.60555	0.734328	411.333	8.73689	2.12404	357.333	10.5987	2.96607	400.333	5.50757	1.37575	361.333	3.78594	1.04777	378.667	6.4291	1.69783	203.667	1.1547	0.566956	494	7.81025	1.58102	406.667	6.4291	1.58093	466.333	5.1316	1.10041	490.333	4.16333	0.849082	316	1	0.316456	500	8.7178	1.74356
VFQQVAQASK	Plasminogen activator inhibitor 1	NA	NA	NA	NA	NA	NA	53.3333	11.4653	21.4975	NA	NA	NA	99.55	9.12168	9.16291	60.7	NA	NA	70.05	17.7484	25.3367	105.15	28.0721	26.6972	NA	NA	NA	NA	NA	NA	83.7667	6.46091	7.71298	NA	NA	NA	116	NA	NA	140.667	15.5671	11.0666	NA	NA	NA	141.667	28.1129	19.8444
ALVILAK	Protein deglycase DJ-1	NA	NA	NA	1.40333	0.179536	12.7936	NA	NA	NA	NA	NA	NA	1.75667	0.347898	19.8045	3.79	0.340735	8.99036	2.42667	0.405257	16.7002	2.23	0.134536	6.03302	NA	NA	NA	NA	NA	NA	3.31	0.043589	1.31689	2.86	0.0360555	1.26068	3.39333	0.421228	12.4134	3.27333	0.267644	8.1765	2.31667	0.502925	21.709	NA	NA	NA
DQYYNIDVPSR	Proteoglycan 4	34.8	NA	NA	33.0667	7.41912	22.4369	41	1.8	4.39024	NA	NA	NA	25.3	2.32594	9.19344	NA	NA	NA	21.6333	4.32936	20.0124	22.7	4.78226	21.0672	21.85	1.20208	5.50152	20.4333	4.11987	20.1625	50.5667	5.61456	11.1033	28.6	4.76235	16.6516	54.1	4.50333	8.32409	24.4667	3.8371	15.683	21.0333	2.63122	12.5098	41.3	7.38173	17.8734
ELLESYIDGR	Prothrombin	2446.67	35.1188	1.43538	3010	79.3725	2.63696	2633.33	41.6333	1.58101	3160	36.0555	1.141	2923.33	58.5947	2.00438	2563.33	49.3288	1.9244	2656.67	46.188	1.73857	2656.67	5.7735	0.217321	2673.33	50.3322	1.88275	1336.67	30.5505	2.28557	3046.67	35.1188	1.1527	2593.33	80.2081	3.09286	2853.33	73.7111	2.58333	3606.67	15.2753	0.423528	2730	43.589	1.59667	2920	26.4575	0.906079
TWTWVGTK	P-selectin	8.32333	0.490951	5.8985	10.1233	2.31141	22.8325	6.01667	1.29651	21.5486	8.77667	0.234592	2.6729	9.46667	0.901351	9.52131	11.6333	1.00167	8.6103	NA	NA	NA	9.58667	2.17443	22.6818	NA	NA	NA	5.89667	1.43681	24.3665	13.6667	3.10859	22.7458	12.9	0.7	5.42636	10.93	1.89597	17.3465	12.8333	2.93995	22.9087	NA	NA	NA	NA	NA	NA
YWGVASFLQK	Retinol-binding protein 4	501.333	9.60902	1.91669	576	6.9282	1.20281	986.333	1.52753	0.154869	617.333	15.0111	2.4316	463	5.2915	1.14287	448.333	3.78594	0.844447	583.667	3.21455	0.550751	689.667	14.7422	2.13759	548.333	4.72582	0.861851	309.333	0.57735	0.186643	766.333	3.78594	0.494033	859.667	10.4083	1.21074	897.667	15.308	1.7053	579	2.64575	0.456952	440	3	0.681818	831	7.81025	0.939862
DGAGDVAFVK	Serotransferrin	17266.7	208.167	1.2056	11700	173.205	1.48039	11500	264.575	2.30065	14233.3	115.47	0.811265	16900	346.41	2.04976	14700	0	0	11300	100	0.884956	11233.3	208.167	1.85312	12766.7	305.505	2.39299	8380	85.44	1.01957	15733.3	115.47	0.73392	12400	100	0.806452	14566.7	57.735	0.39635	11733.3	230.94	1.96824	14033.3	404.145	2.87989	12466.7	115.47	0.92623
LVNEVTEFAK	Serum albumin	622667	7023.77	1.12801	678000	1732.05	0.255465	588667	6350.85	1.07885	606333	6429.1	1.06032	586000	2645.75	0.451493	572667	6027.71	1.05257	565667	4041.45	0.714458	598000	5000	0.83612	611000	9539.39	1.56128	275667	2081.67	0.755139	544667	2081.67	0.382191	579667	6506.41	1.12244	599333	7767.45	1.29602	660333	10408.3	1.57622	532667	5507.57	1.03396	610000	8717.8	1.42915
IVLGQEQDSYGGK	Serum amyloid P-component	261.333	28.2902	10.8253	508.667	8.62168	1.69496	658	16.7033	2.53849	568.667	20.0333	3.52286	535	26.8514	5.01896	276.333	5.85947	2.12043	428	2.64575	0.618166	393	11.7898	2.99996	301.667	10.9697	3.63635	249.333	7.02377	2.81702	542	19.9249	3.67617	424	28.6182	6.74957	621.333	12.5033	2.01234	680.333	8.96289	1.31743	390.667	15.3731	3.9351	524.667	12.5033	2.3831
IFFYDSENPPASEVLR	Serum paraoxonase/arylesterase 1	922	19.1572	2.07779	1236.67	37.8594	3.06141	655.667	11.9304	1.81958	859.667	18.5831	2.16167	647	8.7178	1.34742	858	29.8664	3.48093	1110	10	0.900901	882	13.4536	1.52535	1273.33	41.6333	3.26963	295	2	0.677966	769.333	12.741	1.65611	929	26.2107	2.82139	926.667	30.5996	3.30211	1240	0	0	584.333	8.3865	1.43522	1156.67	20.8167	1.79971
ILIGTVFHK	Serum paraoxonase/lactonase 3	12.6667	2.11975	16.7349	12.6	1.9975	15.8532	11.6667	1.55349	13.3156	13.7667	3.16439	22.9858	12.7667	1.95021	15.2758	NA	NA	NA	13.2	0.43589	3.3022	11.15	0.0707107	0.634176	16.7333	3.7581	22.4588	NA	NA	NA	NA	NA	NA	11.13	1.79407	16.1193	NA	NA	NA	12.2333	1.94251	15.8788	13.9333	2.31589	16.6212	12.7333	1.77858	13.9679
TSSSFEVR	Sex hormone-binding globulin	97.8	6.43739	6.5822	134.667	10.6927	7.94011	82.7	5.46168	6.60421	NA	NA	NA	83.6667	4.02658	4.81264	112.333	1.52753	1.35981	70	6.23618	8.90884	79.9667	5.07379	6.34488	152.333	5.68624	3.73276	36.5667	2.72091	7.44095	24.2667	4.2194	17.3876	62.1333	12.0359	19.3711	25.4667	3.21299	12.6165	65.1333	11.0889	17.0249	119.667	11.9304	9.96965	76.9333	4.37759	5.69011
ILISGLEPSTPYR	Tenascin-X	65.6	4.55302	6.94058	97.7	5.49454	5.62389	59.7333	0.960902	1.60865	46.9	2.95466	6.29991	72.8667	3.18957	4.37726	37.5	1.4	3.73333	64.7	2.6	4.01855	53.7667	1.59478	2.96612	57.1	2.36432	4.14066	30.9333	0.832666	2.69181	68.0333	2.97377	4.37105	56.0667	1.0504	1.87348	55.9	0.953939	1.70651	52.9333	2.13854	4.04005	59.9667	1.89033	3.1523	38.7333	2.0306	5.24251
NWETEITAQPDGGK	Tetranectin	71.0333	2.6727	3.7626	84.5667	1.32035	1.56132	67.1667	7.6742	11.4256	59.2667	9.943	16.7767	76.1333	7.37925	9.69254	62.9667	4.74271	7.5321	75.4	11.5495	15.3176	72.8667	7.21133	9.89662	68.4333	4.66083	6.81076	41.3333	2.5697	6.217	56.1333	11.8069	21.0337	66.3	5.55608	8.38021	50.7333	5.31256	10.4715	89.6333	12.0168	13.4066	68.1	5.99083	8.7971	78.4667	4.3501	5.54388
GTLLALER	Thrombospondin-1	NA	NA	NA	NA	NA	NA	NA	NA	NA	NA	NA	NA	NA	NA	NA	23.5667	3.35609	14.2408	16.1	1.47309	9.14964	9.22667	1.59215	17.2559	6.22	0.975807	15.6882	NA	NA	NA	23	1.4	6.08696	16.6667	2.40069	14.4042	9.42333	1.20608	12.7989	15.2	2.09523	13.7844	40.4667	2.2723	5.61523	NA	NA	NA
AVLHIGEK	Thyroxine-binding globulin	228	19.0526	8.35639	287.667	13.5769	4.71968	132	6.08276	4.60815	150.333	4.50925	2.9995	214.333	9.0185	4.2077	231.333	4.93288	2.13237	168	5.2915	3.1497	201	2.64575	1.31629	213	3.60555	1.69275	104.667	2.51661	2.40441	167	2	1.1976	190.333	4.50925	2.36913	163	11.2694	6.91376	228.333	4.04145	1.76998	226.667	4.50925	1.98937	147	3.4641	2.35653
GSPAINVAVHVFR	Transthyretin	665.667	37.2335	5.59341	411.333	4.93288	1.19924	1286.67	15.2753	1.1872	320	10.1489	3.17153	224	0	0	235.333	3.51188	1.4923	337	12.1244	3.59773	387	5.2915	1.36731	317.333	8.14453	2.56655	244	5.2915	2.16865	567.333	8.0829	1.42472	847	2	0.236128	619	10.1489	1.63956	269.333	15.0111	5.57343	168.333	3.78594	2.24907	869.333	18.1475	2.08752
NTVISVNPSTK	Vascular cell adhesion protein 1	10.2367	1.40962	13.7703	7.16667	0.323161	4.50923	NA	NA	NA	7.415	1.88798	25.4616	9.1	NA	NA	6.865	1.20915	17.6133	7.055	1.15258	16.3371	8.38	1.48956	17.7752	8.31	NA	NA	NA	NA	NA	7.21	NA	NA	7	NA	NA	9.72333	1.52172	15.6502	6.95333	0.322542	4.63867	8.11	NA	NA	NA	NA	NA
YLQGSSVQLR	Vasorin	12.1	1.53948	12.723	21.5	1.05357	4.9003	12.9	1.11355	8.63219	NA	NA	NA	14	1.17898	8.4213	10.14	1.69788	16.7444	10.8333	1.11505	10.2928	15.9	0.264575	1.66399	12.5	1.68226	13.4581	7.79	NA	NA	12.56	2.91046	23.1725	18.5333	3.59073	19.3744	NA	NA	NA	15.1667	1.84481	12.1636	10.9767	2.51905	22.9492	10.5667	0.378594	3.58291
VLEPTLK	Vitamin D-binding protein	3496.67	47.2582	1.35152	3756.67	57.735	1.53687	3486.67	60.2771	1.72879	3360	30	0.892857	3350	36.0555	1.07628	3033.33	61.101	2.01432	3636.67	5.7735	0.158758	2770	10	0.361011	3640	72.111	1.98107	1636.67	45.0925	2.75514	3366.67	51.316	1.52424	2786.67	92.9157	3.3343	3196.67	25.1661	0.787261	3833.33	35.1188	0.916144	3190	36.0555	1.13027	3253.33	15.2753	0.469526
LGEYDLR	Vitamin K-dependent protein C	33.6667	0.90185	2.67876	41.3667	1.91398	4.62687	40.3667	4.46356	11.0575	54.9667	5.32572	9.68901	38.0667	2.05264	5.39223	34.2667	1.19304	3.48162	36.2667	3.29292	9.07975	45.6667	0.757188	1.65808	44.3667	2.45832	5.54091	19.8667	0.503322	2.5335	40.4	3.36006	8.31698	40.4333	4.20278	10.3943	44.7	2.65141	5.93158	37.8667	1.04083	2.74868	33.0333	1.40119	4.24175	48.2667	2.37557	4.92176
VYFAGFPR	Vitamin K-dependent protein S	195.667	6.65833	3.40289	221	3	1.35747	269.333	3.21455	1.19352	306.333	2.51661	0.821527	253.333	8.0829	3.19062	165	2.64575	1.60349	240.333	9.45163	3.93272	228	2.64575	1.16042	188.333	6.65833	3.5354	127	2.64575	2.08327	296.333	2.88675	0.974157	287.667	4.93288	1.71479	274.667	2.08167	0.757888	224	12.1655	5.43104	211.667	3.05505	1.44333	248	6.08276	2.45273
FEDGVLDPDYPR	Vitronectin	1803.33	20.8167	1.15434	2513.33	86.2168	3.43038	1983.33	32.1455	1.62078	2003.33	110.151	5.49841	2243.33	25.1661	1.12182	1916.67	61.101	3.18788	1733.33	49.3288	2.84589	934.667	6.50641	0.696121	1840	62.45	3.39402	1126.67	25.1661	2.23368	2210	50	2.26244	2193.33	77.6745	3.54139	3003.33	110.604	3.68272	2246.67	98.6577	4.39129	1860	43.589	2.34349	2363.33	47.2582	1.99964
ILAGPAGDSNVVK	von Willebrand factor	41.55	10.253	24.6764	37.4333	5.25959	14.0506	37.4	3.26037	8.71756	NA	NA	NA	NA	NA	NA	35.9	NA	NA	NA	NA	NA	NA	NA	NA	NA	NA	NA	NA	NA	NA	NA	NA	NA	41.25	11.5258	27.9414	36.35	2.19203	6.03035	35.6667	2.53246	7.10034	34.8	6.08112	17.4745	NA	NA	NA
EIPAWVPFDPAAQITK	Zinc-alpha-2-glycoprotein	70.8333	1.02632	1.44892	77.7667	1.85831	2.3896	82.8333	0.472582	0.570521	97.9667	2.41316	2.46324	73.5333	1.70392	2.3172	67.7667	2.36925	3.49618	77.4	1.12694	1.456	99.8	1.0583	1.06042	79.8333	0.950438	1.19053	NA	NA	NA	74.1667	1.0116	1.36395	87.1333	4.97024	5.70418	96.0333	0.85049	0.88562	92.1333	2.20303	2.39113	74.1667	0.896289	1.20848	86.6667	1.97569	2.27964
[truncated: 15 more columns]

## Sheet: Table S5
Table S5. Mean and Median protein concentration (fmol/ul) in the 21 healthy Europeans, including standart deviation (SD) and minimum and maximum concentration for each protein.
peptide	protein	Mean	Median	Sd	Min	Max	Fold change	FDA	CVD
SYELPDGQVITIGNER	Actin, aortic smooth muscle	252.493	247	146.096	45.4	535	11.7841	No	No
DVIVHPLPLK	Adhesion G protein-coupled receptor F5	2.23526	2.01	0.654538	1.46	3.87	2.65068	No	No
LLEYDTVTR	Adipocyte plasma membrane-associated protein	11.2344	10.4	4.34162	5.69	26.9	4.72759	No	No
IFYNQQNHYDGSTGK	Adiponectin	79.577	68.7	36.4495	15.5	191	12.3226	No	Yes
LDVASEFR	ADM	13.8066	13.7	3.24252	5.52	21.9	3.96739	No	No
DADPDTFFAK	Afamin	251.426	244	52.2042	132	386	2.92424	No	No
NWGLSVYADKPETTK	Alpha-1-acid glycoprotein 1	5359.34	5450	1507.61	3220	10200	3.1677	Yes	No
EIGELYLPK	Alpha-1-antichymotrypsin	2028.52	2090	400.507	1090	2990	2.74312	No	No
SVLGQLGITK	Alpha-1-antitrypsin	16229.5	16700	3847.46	8580	24600	2.86713	Yes	No
LETPDFQLFK	Alpha-1B-glycoprotein VAR 018369	1390.15	1440	277.624	683	1700	2.48902	No	No
LGNQEPGGQTALK	Alpha-2-antiplasmin	744.131	742	113.618	369	968	2.62331	Yes	No
FSVVYAK	Alpha-2-HS-glycoprotein	2688.03	2660	576.989	1280	3730	2.91406	Yes	No
AIGYLNTGYQR	Alpha-2-macroglobulin	6257.54	5740	1958.45	3130	9880	3.15655	Yes	No
ALQDQLVLVAAK	Angiotensinogen	587.295	601	106.673	276	758	2.74638	Yes	Yes
DDLYVSDAFHK	Antithrombin-III	17677.4	18000	2506.08	8450	22000	2.60355	Yes	Yes
ATEHLSTLSEK	Apolipoprotein A-I	32704.9	33200	5117.96	16400	40400	2.46341	Yes	Yes
SPELQAEAK	Apolipoprotein A-II	8583.93	8710	1604.77	4670	12300	2.63383	No	Yes
LGEVNTYAGDLQK	Apolipoprotein A-IV	1049.9	1070	250.74	598	1590	2.65886	No	Yes
FPEVDVLTK	Apolipoprotein B-100	108.172	103	33.7027	60.7	201	3.31137	Yes	Yes
EWFSETFQK	Apolipoprotein C-I	3435.9	3390	1195.32	1860	6170	3.3172	No	Yes
TYLPAVDEK	Apolipoprotein C-II	857.066	821	299.99	421	1710	4.06176	No	Yes
GWVTDGFSSLK	Apolipoprotein C-III	3422.95	3160	1238.93	1780	5980	3.35955	No	Yes
ELLETVVNR	Apolipoprotein C-IV	38.7962	32.7	21.373	12.3	104	8.45528	No	No
NILTSNNIDVK	Apolipoprotein D	2187.54	2220	393.923	1080	2700	2.5	No	Yes
LGPLVEQGR	Apolipoprotein E	599.787	622	131.554	302	868	2.87417	Yes	Yes
SGVQQLIQYYQDQK	Apolipoprotein F	484.738	520	100.835	153	652	4.26144	No	No
VAQELEEK	Apolipoprotein L1	415.768	417.5	93.0994	261	610	2.33716	No	Yes
AFLLTPR	Apolipoprotein M	365.934	389	67.6725	161	450	2.79503	No	No
GTYSTTVTGR	Apolipoprotein(a)	144.007	98	128.984	53	766	14.4528	Yes	Yes
SVNNVVVR	Attractin	116.049	120	21.7028	49.4	147	2.97571	No	No
ATVVYQGER	Beta-2-glycoprotein 1	2188.36	2280	466.573	1060	2970	2.80189	Yes	No
VNHVTLSQPK	Beta-2-microglobulin	104.487	101	16.8938	78.5	150	1.91083	Yes	No
SHLIIAQVAK	Biotinidase	78.8803	77.9	16.466	42.6	117	2.74648	Yes	No
EDVYVVGTVLR	C4b-binding protein alpha chain	1386.52	1330	274.912	744	1980	2.66129	No	No
ELDSTGTPTGK	Cadherin-5	61.7906	58.1	17.6261	40.8	122	2.9902	No	No
FHTFPQTAIGVGAPGK	Calcitonin	10.8867	11	2.79827	6.1	18.5	3.03279	Yes	No
VLDALQAIK	Carbonic anhydrase 1	54.4039	54.9	21.1386	8.04	90.1	11.2065	No	No
IAWHVIR	Carboxypeptidase B2	91.99	92.7	26.1451	50.9	159	3.12377	No	No
SIPQVSPVR	Carboxypeptidase N catalytic chain	103.282	107	24.2118	39	146	3.74359	No	No
AGGSWDLAVQER	Carboxypeptidase N subunit 2	36.3262	37	9.16078	12.3	60.1	4.88618	No	No
GVASLFAGR	Cartilage acidic protein 1	10.1214	9.915	3.79811	5.02	20.4	4.06375	No	No
LVGGLHR	CD5 antigen-like	60.6557	56.4	23.3946	25.9	130	5.01931	No	No
IYHSHIDAPK	Ceruloplasmin	1212.39	1220	247.429	530	1830	3.45283	Yes	Yes
YLTLNTESTR	Cholinesterase	44.7852	46.5	11.6893	13.9	65.2	4.69065	Yes	No
ELDESLQVAER	Clusterin	1383.3	1380	219.092	677	1800	2.65879	No	Yes
MLEVPYVDR	Coagulation factor X	132.102	131	21.8467	72.5	170	2.34483	Yes	Yes
TSESGLPSTR	Coagulation factor XI	66.3609	66.75	15.289	40.2	122	3.03483	Yes	Yes
EQPPSLTR	Coagulation factor XII	367.639	364	100.363	151	531	3.51656	Yes	Yes
GTYIPVPIVSELQSGK	Coagulation factor XIII A chain	85.623	85.6	18.3689	38.4	121	3.15104	Yes	Yes
IQTHSTTYR	Coagulation factor XIII B chain	16.405	15.75	4.69092	11.8	28.7	2.4322	Yes	Yes
PAFSAIR	Complement C1q subcomponent subunit A	152.664	146	36.1247	79.8	245	3.07018	Yes	No
IAFSATR	Complement C1q subcomponent subunit B	131.907	123	35.9239	70.5	234	3.31915	Yes	No
FQSVFTVTR	Complement C1q subcomponent subunit C	270.115	254	64.7161	134	458	3.41791	Yes	No
GLTLHLK	Complement C1r subcomponent	264.475	262	49.1632	134	376	2.80597	No	No
VVVHPDYR	Complement C1r subcomponent-like protein	45.8182	45.5	11.4053	17.1	72.1	4.21637	No	No
TNFDNDIALVR	Complement C1s subcomponent	270.967	268	57.2625	121	400	3.30579	No	No
TGLQEVEVK	Complement C3	3047.54	3080	601.323	1610	3980	2.47205	Yes	Yes
VGDTLNLNLR	Complement C4	1235.28	1190	307.975	689	1810	2.627	No	No
VLSLAQEQVGGSPEK	Complement C4	1148.64	1130	261.455	683	1690	2.47438	No	No
VFQFLEK	Complement C5	135.782	140	24.1662	59.2	175	2.95608	Yes	No
DLHLSDVFLK	Complement component C6	145.046	142	36.2174	56.1	221	3.93939	No	No
AASGTQNNVLR	Complement component C7	147.675	146	39.9888	54.3	225	4.14365	No	No
MESLGITSR	Complement component C8 alpha chain	188.462	182	41.694	78.7	296	3.76112	No	No
SDLEVAHYK	Complement component C8 beta chain	108.792	104	27.7181	45.1	180	3.99113	No	No
LSPIYNLVPVK	Complement component C9	230.297	224.5	64.9345	55.4	372	6.7148	No	No
EELLPAQDIK	Complement factor B	893.41	960	192.583	424	1160	2.73585	No	No
SSQESYAHGTK	Complement factor H	1141.43	1110	226.646	486	1650	3.39506	No	No
VFSLQWGEVK	Complement factor I	233.426	224	48.0123	128	335	2.61719	No	No
AFVFPK	C-reactive protein	24.2041	11.5	29.1085	5.97	103	17.2529	Yes	Yes
ALDFAVGEYNK	Cystatin-C	42.8196	42.9	7.4434	26.5	66	2.49057	Yes	No
YTHLVAIQNK	E-selectin	52.8448	51.2	11.8161	37.8	91.3	2.41534	No	No
NVALVSGDTENAK	Extracellular matrix protein 1	72.1836	72.3	13.9891	35.4	97.7	2.75989	No	No
VQHIQLLQK	Fibrinogen alpha chain	11919.5	11900	2525.94	5230	16200	3.09751	Yes	No
HQLYIDETVNSNIPTNLR	Fibrinogen beta chain	17339.8	17500	3768.72	7620	23900	3.13648	Yes	No
YEASILTHDSSIR	Fibrinogen gamma chain	9756.56	10000	2070.95	4280	13100	3.06075	No	No
HTSVQTTSSGSGPFTDVR	Fibronectin	859.197	839	210.367	359	1370	3.81616	Yes	No
TGYYFDGISR	Fibulin-1	139.759	141	28.5837	79.9	197	2.46558	No	No
IALDFQR	Galectin-3	16.6593	15.95	4.50105	8.66	27.5	3.17552	Yes	No
AGALNSNDAFVLK	Gelsolin	7480	7730	1412	4420	9650	2.18326	No	No
QEPGENSEILPTLK	Glutathione peroxidase 3	124.531	127	26.8821	45	173	3.84444	No	No
DIAPTLTLYVGK	Haptoglobin	17133.6	16000	5949.59	7230	31100	4.30152	Yes	Yes
VGAHAGEYGAEALER	Hemoglobin subunit alpha	368.721	350	252.036	137	1420	10.365	Yes	No
NFPSPVDAAFR	Hemopexin	7251.97	7350	1355.24	3620	11100	3.0663	Yes	Yes
TLEAQLTPR	Heparin cofactor 2	729.213	700	146.876	376	994	2.64362	No	Yes
VVLGDQDLK	Hyaluronan-binding protein 2	170.939	168	26.7743	91.3	234	2.56298	No	No
GPSVFPLAPSSK	Ig gamma-1 chain C region	2529.51	2260	1043.58	1020	7080	6.94118	No	No
GFPSVLR	Ig mu chain C region	3705.64	3870	1875.43	928	9100	9.80603	No	No
VSVFVPPR	Ig mu heavy chain disease protein and Ig mu chain C	6179.18	6360	3205	1500	16000	10.6667	No	No
GATTSPGVYELSSR	IgGFc-binding protein	11.1239	11	0.947977	9.59	12.8	1.33472	No	No
NYLAWYQQKPGQPPK	Immunoglobulin kappa variable 4-1	635.361	625	193.011	270	1010	3.74074	No	No
LIQGAPTIR	Insulin-like growth factor-binding protein 2	9.29026	8.36	2.82229	5.4	15.1	2.7963	No	No
FLNVLSPR	Insulin-like growth factor-binding protein 3	31.2885	31.5	6.25692	14.8	44.9	3.03378	Yes	No
LAELPADALGPLQR	Insulin-like growth factor-binding protein complex acid labile subunit	119.87	119	22.4189	58.1	176	3.02926	No	No
NLIAAVAPGAFLGLK	Insulin-like growth factor-binding protein complex acid labile subunit	103.039	100	20.2677	46.5	139	2.98925	No	No
GSLVQASEANLQAAQDFVR	Inter-alpha-trypsin inhibitor heavy chain H1	3213.79	3130	745.268	1800	4930	2.73889	No	No
SLAPTAAAK	Inter-alpha-trypsin inhibitor heavy chain H2	1119.02	1120	202.188	523	1600	3.05927	No	No
VGSALFLSHNLK	Kallistatin	86.7517	86.45	14.6786	64.6	124	1.9195	No	No
DIPTNSPELEETLTHTITK	Kininogen-1	1459.49	1460	202.739	751	1750	2.33023	No	No
DLLLPQPDLR	Leucine-rich alpha-2-glycoprotein	243.141	249	73.9773	97.1	444	4.57261	No	No
AEIEYLEK	L-selectin	62.6776	60.8	20.6745	28.6	119	4.16084	No	Yes
SLEDLQLTHNK	Lumican	276.295	282	42.016	138	347	2.51449	No	No
AWVAWR	Lysozyme C	61.2	61.1	13.0434	28.9	91	3.14879	Yes	No
TGVITSPDFPNPYPK	Mannan-binding lectin serine protease 1	71.4736	68.4	10.9725	56.4	100	1.77305	No	No
EYLIAGK	Metalloproteinase inhibitor 2	8.61719	8.38	1.75845	4.84	13.8	2.85124	No	No
AGLLRPDYALLGHR	N-acetylmuramoyl-L-alanine amidase	250.931	233	82.7717	142	631	4.44366	No	No
ALQVVR	Neuropilin-2	45.6066	46	9.47664	17.9	72.6	4.05587	No	No
ITLYGR	Neutrophil gelatinase-associated lipocalin	1.89053	1.76	0.39775	1.54	3	1.94805	No	Yes
LEGQISAR	Oxidized low-density lipoprotein receptor 1	13.1109	12.35	3.40806	8.64	21.7	2.51157	No	No
GLFIIDGK	Peroxiredoxin-2	22.0447	21.8	6.14243	13.6	38	2.79412	No	No
SSGLVSNAPGVQIR	Phosphatidylcholine-sterol acyltransferase	106.84	105	25.2314	52.3	193	3.69025	No	No
FGSSLITVR	Phosphatidylinositol-glycan-specific phospholipase D	57.1262	59.7	16.3587	20.6	94.1	4.56796	No	No
AVEPQLQEEER	Phospholipid transfer protein	46.359	45.9	9.2834	26.1	66.4	2.54406	No	No
LQSLFDSPDFSK	Pigment epithelium-derived factor	218.59	228	46.0161	115	298	2.5913	No	No
FQPTLLTLPR	Plasma protease C1 inhibitor	1157.08	1120	215.596	562	1560	2.7758	Yes	No
EAQLPVIENK	Plasminogen	411.049	403	72.6669	203	521	2.5665	Yes	Yes
VFQQVAQASK	Plasminogen activator inhibitor 1	109.06	106	39.8316	44.2	178	4.02715	Yes	No
ALVILAK	Protein deglycase DJ-1	2.68538	2.85	0.765159	1.2	4.03	3.35833	No	No
DQYYNIDVPSR	Proteoglycan 4	30.8062	26.6	11.4505	16.7	58.5	3.50299	No	No
ELLESYIDGR	Prothrombin	2753.44	2710	428.147	1310	3620	2.76336	Yes	Yes
TWTWVGTK	P-selectin	10.8996	10.9	3.34568	4.42	21.2	4.79638	No	No
YWGVASFLQK	Retinol-binding protein 4	632.246	582	175.668	309	988	3.19741	Yes	No
DGAGDVAFVK	Serotransferrin	13597.4	13600	2298.66	8290	17300	2.08685	Yes	No
LVNEVTEFAK	Serum albumin	577475	593000	77733.4	274000	680000	2.48175	No	Yes
IVLGQEQDSYGGK	Serum amyloid P-component	442.885	427	151.427	186	754	4.05376	No	No
IFFYDSENPPASEVLR	Serum paraoxonase/arylesterase 1	890.918	881	251.934	293	1320	4.50512	No	Yes
ILIGTVFHK	Serum paraoxonase/lactonase 3	13.0709	13	2.38986	9.59	20.9	2.17935	No	Yes
TSSSFEVR	Sex hormone-binding globulin	86.9379	79.4	47.1652	19.4	226	11.6495	Yes	Yes
ILISGLEPSTPYR	Tenascin-X	53.8623	54.6	15.0143	30	104	3.46667	No	No
NWETEITAQPDGGK	Tetranectin	67.9197	67.9	13.2816	39.8	102	2.56281	No	No
GTLLALER	Thrombospondin-1	18.0426	17.4	8.77172	5.53	42.9	7.75769	No	Yes
AVLHIGEK	Thyroxine-binding globulin	187.557	186	40.5029	102	302	2.96078	No	No
GSPAINVAVHVFR	Transthyretin	480.82	376	282.548	164	1300	7.92683	Yes	No
NTVISVNPSTK	Vascular cell adhesion protein 1	7.85	7.52	1.43582	6.01	11.8	1.96339	No	No
YLQGSSVQLR	Vasorin	13.1682	12.1	3.65405	7.79	22.6	2.90116	No	No
VLEPTLK	Vitamin D-binding protein	3201.64	3330	501.468	1590	3870	2.43396	No	No
LGEYDLR	Vitamin K-dependent protein C	38.8951	39.5	8.28506	19.4	60.9	3.13918	Yes	Yes
VYFAGFPR	Vitamin K-dependent protein S	233.066	230	44.1806	125	309	2.472	Yes	Yes
FEDGVLDPDYPR	Vitronectin	2014.82	2030	437.072	928	3120	3.36207	No	Yes
ILAGPAGDSNVVK	von Willebrand factor	36.6654	35.55	5.15061	29.2	49.4	1.69178	Yes	Yes
EIPAWVPFDPAAQITK	Zinc-alpha-2-glycoprotein	80.1397	77.8	10.4511	63.4	101	1.59306	No	No

## Sheet: Table S6
Table S6. Significantly changed proteins between males and females. Comparison using Mann-Whitney U Test (w/ continuity correction) with p-value <0.01.
Protein name	Mean, ng/L (Female)	Mean, ng/L (Male)	Median, ng/L (Female)	Median, ng/L (Male)	The 1st quartile, ng/L (Female)	The 1st quartile, ng/L (Male)	The 3rd quartile, ng/L (Female)	The 3rd quartile, ng/L (Male)	U	Z	p-value
Apolipoprotein C-III	2679	4120.3	2593.33	3760	2224.17	3231.67	2885	5270	16	-2.59094	0.00478572
Biotinidase	69.0333	86.4939	68.4833	87.4333	65.8583	77.55	76.9417	94.15	16	-2.59094	0.00478572
Cholinesterase	37.0067	50.8273	37.2	51.4	32.2667	46.6667	45.0083	57.3833	18	-2.41121	0.00794974
Coagulation factor X	115.54	145.576	120	147.667	111.917	136.167	123.167	156.167	9	-3.26361	0.000550018
Fibulin-1	156.917	126.57	165.833	129.333	150.5	117.667	171.333	139.833	96	-2.77484	0.00276143
Ig mu chain C region	5001	2750.73	4338.33	3073.33	3925	1610	5584.17	3965	92	-2.41121	0.00794974
Peroxiredoxin-2	10.8833	23.2667	15.6833	23.5667	0	18.75	17.6583	25.4	17	-2.40591	0.0080662
Phosphatidylinositol-glycan-specific phospholipase D	44.4967	67.9727	44.8167	62.9667	39.9	61.65	46.575	71.9	7	-3.47528	<0.001
Plasminogen	362.8	453.909	384.333	477.333	361	403.5	395.417	492.5	13	-2.70033	0.00346352
Retinol-binding protein 4	483.7	759.091	502.5	766.333	452	653.5	532.917	845.333	0	-4.38989	<0.001
Serum amyloid P-component	329.2	536.182	278.167	542	265.083	426	368.417	639.667	10	-3.16025	<0.001
Sex hormone-binding globulin	116.91	52.2273	116	62.1333	88.75	28.95	137.917	73.4667	103	-3.47528	<0.001
Transthyretin	324.4	632.939	290.5	619	237.5	362	377.083	797.833	17	-2.50101	0.00619195
Vitamin K-dependent protein C	34.05	43.0091	33.9667	40.4333	29.9333	39.2167	39.7667	45.8833	17.5	-2.35939	0.00915242
Vitamin K-dependent protein S	201.4	259.818	206	269.333	190.167	234.167	224	281.167	11	-3.0618	0.00110004

## Sheet: Table S7
Table S7. Significantly enriched processes for plasma proteins with different level between North American and European (current stud) cohorts.
#term ID	term description	observed gene count	background gene count	strength	false discovery rate	matching proteins in your network (IDs)	matching proteins in your network (labels)
GO:0006952	Defense response	24	1394	0.94	4.09e-14	9606.ENSP00000223642,9606.ENSP00000245907,9606.ENSP00000255030,9606.ENSP00000261267,9606.ENSP00000263408,9606.ENSP00000265983,9606.ENSP00000266542,9606.ENSP00000273784,9606.ENSP00000278407,9606.ENSP00000306099,9606.ENSP00000313967,9606.ENSP00000317674,9606.ENSP00000348170,9606.ENSP00000356037,9606.ENSP00000357156,9606.ENSP00000358045,9606.ENSP00000363770,9606.ENSP00000363773,9606.ENSP00000381448,…	C5,C3,CRP,LYZ,C9,HPX,C1RL,AHSG,SERPING1,FGB,C1QB,APOL1,HP,C4BPA,CD5L,ECM1,C1QC,C1QA,CST3,TF,SERPINA3,KNG1,B2M,FGA
GO:0006959	Humoral immune response	15	268	1.45	4.09e-14	9606.ENSP00000223642,9606.ENSP00000245907,9606.ENSP00000261267,9606.ENSP00000263408,9606.ENSP00000266542,9606.ENSP00000278407,9606.ENSP00000306099,9606.ENSP00000313967,9606.ENSP00000356037,9606.ENSP00000363770,9606.ENSP00000363773,9606.ENSP00000385834,9606.ENSP00000493985,9606.ENSP00000497910,9606.ENSP00000498441	C5,C3,LYZ,C9,C1RL,SERPING1,FGB,C1QB,C4BPA,C1QC,C1QA,TF,KNG1,B2M,FGA
GO:0006958	Complement activation, classical pathway	9	40	2.06	1.72e-12	9606.ENSP00000223642,9606.ENSP00000245907,9606.ENSP00000263408,9606.ENSP00000266542,9606.ENSP00000278407,9606.ENSP00000313967,9606.ENSP00000356037,9606.ENSP00000363770,9606.ENSP00000363773	C5,C3,C9,C1RL,SERPING1,C1QB,C4BPA,C1QC,C1QA
GO:0098542	Defense response to other organism	19	989	0.99	1.98e-11	9606.ENSP00000223642,9606.ENSP00000245907,9606.ENSP00000255030,9606.ENSP00000261267,9606.ENSP00000263408,9606.ENSP00000265983,9606.ENSP00000266542,9606.ENSP00000278407,9606.ENSP00000306099,9606.ENSP00000313967,9606.ENSP00000317674,9606.ENSP00000348170,9606.ENSP00000356037,9606.ENSP00000363770,9606.ENSP00000363773,9606.ENSP00000385834,9606.ENSP00000493985,9606.ENSP00000497910,9606.ENSP00000498441	C5,C3,CRP,LYZ,C9,HPX,C1RL,SERPING1,FGB,C1QB,APOL1,HP,C4BPA,C1QC,C1QA,TF,KNG1,B2M,FGA
GO:0044419	Biological process involved in interspecies interaction between organisms	21	1490	0.85	1.17e-10	9606.ENSP00000223642,9606.ENSP00000228463,9606.ENSP00000233242,9606.ENSP00000245907,9606.ENSP00000255030,9606.ENSP00000261267,9606.ENSP00000263408,9606.ENSP00000265983,9606.ENSP00000266542,9606.ENSP00000278407,9606.ENSP00000306099,9606.ENSP00000313967,9606.ENSP00000317674,9606.ENSP00000348170,9606.ENSP00000356037,9606.ENSP00000363770,9606.ENSP00000363773,9606.ENSP00000385834,9606.ENSP00000493985,…	C5,SELPLG,APOB,C3,CRP,LYZ,C9,HPX,C1RL,SERPING1,FGB,C1QB,APOL1,HP,C4BPA,C1QC,C1QA,TF,KNG1,B2M,FGA
GO:0051707	Response to other organism	20	1328	0.88	1.64e-10	9606.ENSP00000223642,9606.ENSP00000233242,9606.ENSP00000245907,9606.ENSP00000255030,9606.ENSP00000261267,9606.ENSP00000263408,9606.ENSP00000265983,9606.ENSP00000266542,9606.ENSP00000278407,9606.ENSP00000306099,9606.ENSP00000313967,9606.ENSP00000317674,9606.ENSP00000348170,9606.ENSP00000356037,9606.ENSP00000363770,9606.ENSP00000363773,9606.ENSP00000385834,9606.ENSP00000493985,9606.ENSP00000497910,…	C5,APOB,C3,CRP,LYZ,C9,HPX,C1RL,SERPING1,FGB,C1QB,APOL1,HP,C4BPA,C1QC,C1QA,TF,KNG1,B2M,FGA
GO:0002449	Lymphocyte mediated immunity	10	159	1.5	1e-09	9606.ENSP00000223642,9606.ENSP00000245907,9606.ENSP00000263408,9606.ENSP00000266542,9606.ENSP00000278407,9606.ENSP00000313967,9606.ENSP00000356037,9606.ENSP00000363770,9606.ENSP00000363773,9606.ENSP00000497910	C5,C3,C9,C1RL,SERPING1,C1QB,C4BPA,C1QC,C1QA,B2M
GO:0006950	Response to stress	27	3358	0.61	1e-09	9606.ENSP00000215727,9606.ENSP00000223642,9606.ENSP00000245907,9606.ENSP00000255030,9606.ENSP00000261267,9606.ENSP00000263408,9606.ENSP00000265983,9606.ENSP00000266542,9606.ENSP00000273784,9606.ENSP00000278407,9606.ENSP00000306099,9606.ENSP00000313967,9606.ENSP00000317674,9606.ENSP00000348170,9606.ENSP00000356037,9606.ENSP00000356671,9606.ENSP00000357156,9606.ENSP00000358045,9606.ENSP00000363770,…	SERPIND1,C5,C3,CRP,LYZ,C9,HPX,C1RL,AHSG,SERPING1,FGB,C1QB,APOL1,HP,C4BPA,SERPINC1,CD5L,ECM1,C1QC,C1QA,PROS1,CST3,TF,SERPINA3,KNG1,B2M,FGA
GO:0002460	Adaptive immune response based on somatic recombination of immune receptors built from immunoglobulin superfamily domains	10	169	1.48	1.55e-09	9606.ENSP00000223642,9606.ENSP00000245907,9606.ENSP00000263408,9606.ENSP00000266542,9606.ENSP00000278407,9606.ENSP00000313967,9606.ENSP00000356037,9606.ENSP00000363770,9606.ENSP00000363773,9606.ENSP00000497910	C5,C3,C9,C1RL,SERPING1,C1QB,C4BPA,C1QC,C1QA,B2M
GO:0010466	Negative regulation of peptidase activity	11	249	1.35	1.99e-09	9606.ENSP00000215727,9606.ENSP00000223642,9606.ENSP00000245907,9606.ENSP00000273784,9606.ENSP00000278407,9606.ENSP00000356671,9606.ENSP00000358045,9606.ENSP00000377783,9606.ENSP00000381448,9606.ENSP00000450540,9606.ENSP00000493985	SERPIND1,C5,C3,AHSG,SERPING1,SERPINC1,ECM1,PROS1,CST3,SERPINA3,KNG1
GO:0051346	Negative regulation of hydrolase activity	12	354	1.23	3.18e-09	9606.ENSP00000215727,9606.ENSP00000223642,9606.ENSP00000245907,9606.ENSP00000273784,9606.ENSP00000278407,9606.ENSP00000356671,9606.ENSP00000358045,9606.ENSP00000377783,9606.ENSP00000381448,9606.ENSP00000450540,9606.ENSP00000465356,9606.ENSP00000493985	SERPIND1,C5,C3,AHSG,SERPING1,SERPINC1,ECM1,PROS1,CST3,SERPINA3,APOC1,KNG1
GO:0002250	Adaptive immune response	12	359	1.23	3.52e-09	9606.ENSP00000223642,9606.ENSP00000245907,9606.ENSP00000263408,9606.ENSP00000266542,9606.ENSP00000278407,9606.ENSP00000306099,9606.ENSP00000313967,9606.ENSP00000356037,9606.ENSP00000363770,9606.ENSP00000363773,9606.ENSP00000497910,9606.ENSP00000498441	C5,C3,C9,C1RL,SERPING1,FGB,C1QB,C4BPA,C1QC,C1QA,B2M,FGA
GO:0002376	Immune system process	22	2121	0.72	3.7e-09	9606.ENSP00000223642,9606.ENSP00000228463,9606.ENSP00000245907,9606.ENSP00000255030,9606.ENSP00000261267,9606.ENSP00000263408,9606.ENSP00000265983,9606.ENSP00000266542,9606.ENSP00000278407,9606.ENSP00000292401,9606.ENSP00000306099,9606.ENSP00000313967,9606.ENSP00000317674,9606.ENSP00000348170,9606.ENSP00000356037,9606.ENSP00000357156,9606.ENSP00000363770,9606.ENSP00000363773,9606.ENSP00000385834,…	C5,SELPLG,C3,CRP,LYZ,C9,HPX,C1RL,SERPING1,AZGP1,FGB,C1QB,APOL1,HP,C4BPA,CD5L,C1QC,C1QA,TF,KNG1,B2M,FGA
GO:0045087	Innate immune response	15	754	1	5.21e-09	9606.ENSP00000223642,9606.ENSP00000245907,9606.ENSP00000255030,9606.ENSP00000263408,9606.ENSP00000265983,9606.ENSP00000266542,9606.ENSP00000278407,9606.ENSP00000306099,9606.ENSP00000313967,9606.ENSP00000317674,9606.ENSP00000356037,9606.ENSP00000363770,9606.ENSP00000363773,9606.ENSP00000497910,9606.ENSP00000498441	C5,C3,CRP,C9,HPX,C1RL,SERPING1,FGB,C1QB,APOL1,C4BPA,C1QC,C1QA,B2M,FGA
GO:0006955	Immune response	18	1321	0.84	9.35e-09	9606.ENSP00000223642,9606.ENSP00000245907,9606.ENSP00000255030,9606.ENSP00000261267,9606.ENSP00000263408,9606.ENSP00000265983,9606.ENSP00000266542,9606.ENSP00000278407,9606.ENSP00000306099,9606.ENSP00000313967,9606.ENSP00000317674,9606.ENSP00000356037,9606.ENSP00000363770,9606.ENSP00000363773,9606.ENSP00000385834,9606.ENSP00000493985,9606.ENSP00000497910,9606.ENSP00000498441	C5,C3,CRP,LYZ,C9,HPX,C1RL,SERPING1,FGB,C1QB,APOL1,C4BPA,C1QC,C1QA,TF,KNG1,B2M,FGA
GO:0002252	Immune effector process	11	375	1.17	8.94e-08	9606.ENSP00000223642,9606.ENSP00000245907,9606.ENSP00000255030,9606.ENSP00000263408,9606.ENSP00000266542,9606.ENSP00000278407,9606.ENSP00000313967,9606.ENSP00000356037,9606.ENSP00000363770,9606.ENSP00000363773,9606.ENSP00000497910	C5,C3,CRP,C9,C1RL,SERPING1,C1QB,C4BPA,C1QC,C1QA,B2M
GO:0009605	Response to external stimulus	21	2355	0.65	1.94e-07	9606.ENSP00000215727,9606.ENSP00000223642,9606.ENSP00000233242,9606.ENSP00000245907,9606.ENSP00000255030,9606.ENSP00000261267,9606.ENSP00000263408,9606.ENSP00000265983,9606.ENSP00000266542,9606.ENSP00000278407,9606.ENSP00000306099,9606.ENSP00000313967,9606.ENSP00000317674,9606.ENSP00000348170,9606.ENSP00000356037,9606.ENSP00000363770,9606.ENSP00000363773,9606.ENSP00000385834,9606.ENSP00000493985,…	SERPIND1,C5,APOB,C3,CRP,LYZ,C9,HPX,C1RL,SERPING1,FGB,C1QB,APOL1,HP,C4BPA,C1QC,C1QA,TF,KNG1,B2M,FGA
GO:0043086	Negative regulation of catalytic activity	13	771	0.93	9.7e-07	9606.ENSP00000215727,9606.ENSP00000223642,9606.ENSP00000245907,9606.ENSP00000273784,9606.ENSP00000278407,9606.ENSP00000348170,9606.ENSP00000356671,9606.ENSP00000358045,9606.ENSP00000377783,9606.ENSP00000381448,9606.ENSP00000450540,9606.ENSP00000465356,9606.ENSP00000493985	SERPIND1,C5,C3,AHSG,SERPING1,HP,SERPINC1,ECM1,PROS1,CST3,SERPINA3,APOC1,KNG1
GO:0050778	Positive regulation of immune response	11	502	1.04	1.54e-06	9606.ENSP00000223642,9606.ENSP00000245907,9606.ENSP00000263408,9606.ENSP00000265983,9606.ENSP00000266542,9606.ENSP00000278407,9606.ENSP00000313967,9606.ENSP00000356037,9606.ENSP00000363770,9606.ENSP00000363773,9606.ENSP00000497910	C5,C3,C9,HPX,C1RL,SERPING1,C1QB,C4BPA,C1QC,C1QA,B2M
GO:0050776	Regulation of immune response	13	844	0.89	2.56e-06	9606.ENSP00000223642,9606.ENSP00000245907,9606.ENSP00000263408,9606.ENSP00000265983,9606.ENSP00000266542,9606.ENSP00000278407,9606.ENSP00000313967,9606.ENSP00000356037,9606.ENSP00000357156,9606.ENSP00000358045,9606.ENSP00000363770,9606.ENSP00000363773,9606.ENSP00000497910	C5,C3,C9,HPX,C1RL,SERPING1,C1QB,C4BPA,CD5L,ECM1,C1QC,C1QA,B2M
GO:0006954	Inflammatory response	11	538	1.01	2.83e-06	9606.ENSP00000223642,9606.ENSP00000245907,9606.ENSP00000255030,9606.ENSP00000261267,9606.ENSP00000273784,9606.ENSP00000348170,9606.ENSP00000357156,9606.ENSP00000358045,9606.ENSP00000363773,9606.ENSP00000450540,9606.ENSP00000493985	C5,C3,CRP,LYZ,AHSG,HP,CD5L,ECM1,C1QA,SERPINA3,KNG1
GO:0030193	Regulation of blood coagulation	6	70	1.64	3.63e-06	9606.ENSP00000278407,9606.ENSP00000306099,9606.ENSP00000356671,9606.ENSP00000377783,9606.ENSP00000493985,9606.ENSP00000498441	SERPING1,FGB,SERPINC1,PROS1,KNG1,FGA
GO:0050896	Response to stimulus	33	7835	0.33	4.84e-06	9606.ENSP00000215727,9606.ENSP00000223642,9606.ENSP00000228463,9606.ENSP00000233242,9606.ENSP00000245907,9606.ENSP00000255030,9606.ENSP00000261267,9606.ENSP00000263408,9606.ENSP00000265983,9606.ENSP00000266542,9606.ENSP00000273784,9606.ENSP00000278407,9606.ENSP00000292401,9606.ENSP00000296130,9606.ENSP00000306099,9606.ENSP00000313967,9606.ENSP00000317674,9606.ENSP00000338082,9606.ENSP00000348170,…	SERPIND1,C5,SELPLG,APOB,C3,CRP,LYZ,C9,HPX,C1RL,AHSG,SERPING1,AZGP1,CLEC3B,FGB,C1QB,APOL1,HBG2,HP,C4BPA,SERPINC1,CD5L,ECM1,RBP4,C1QC,C1QA,PROS1,CST3,TF,SERPINA3,KNG1,B2M,FGA
GO:0030162	Regulation of proteolysis	12	739	0.91	5.29e-06	9606.ENSP00000215727,9606.ENSP00000223642,9606.ENSP00000245907,9606.ENSP00000273784,9606.ENSP00000278407,9606.ENSP00000296130,9606.ENSP00000356671,9606.ENSP00000358045,9606.ENSP00000377783,9606.ENSP00000381448,9606.ENSP00000450540,9606.ENSP00000493985	SERPIND1,C5,C3,AHSG,SERPING1,CLEC3B,SERPINC1,ECM1,PROS1,CST3,SERPINA3,KNG1
GO:0098883	Synapse pruning	4	11	2.26	7.03e-06	9606.ENSP00000245907,9606.ENSP00000313967,9606.ENSP00000363770,9606.ENSP00000363773	C3,C1QB,C1QC,C1QA
GO:0044092	Negative regulation of molecular function	14	1143	0.79	7.76e-06	9606.ENSP00000215727,9606.ENSP00000223642,9606.ENSP00000245907,9606.ENSP00000273784,9606.ENSP00000278407,9606.ENSP00000348170,9606.ENSP00000356671,9606.ENSP00000358045,9606.ENSP00000377783,9606.ENSP00000381448,9606.ENSP00000450540,9606.ENSP00000465356,9606.ENSP00000493985,9606.ENSP00000497910	SERPIND1,C5,C3,AHSG,SERPING1,HP,SERPINC1,ECM1,PROS1,CST3,SERPINA3,APOC1,KNG1,B2M
GO:0002920	Regulation of humoral immune response	5	46	1.74	1.89e-05	9606.ENSP00000245907,9606.ENSP00000265983,9606.ENSP00000278407,9606.ENSP00000356037,9606.ENSP00000357156	C3,HPX,SERPING1,C4BPA,CD5L
GO:0030195	Negative regulation of blood coagulation	5	46	1.74	1.89e-05	9606.ENSP00000278407,9606.ENSP00000306099,9606.ENSP00000377783,9606.ENSP00000493985,9606.ENSP00000498441	SERPING1,FGB,PROS1,KNG1,FGA
GO:0007596	Blood coagulation	7	173	1.31	2e-05	9606.ENSP00000215727,9606.ENSP00000278407,9606.ENSP00000306099,9606.ENSP00000356671,9606.ENSP00000377783,9606.ENSP00000493985,9606.ENSP00000498441	SERPIND1,SERPING1,FGB,SERPINC1,PROS1,KNG1,FGA
GO:0002684	Positive regulation of immune system process	12	874	0.84	2.53e-05	9606.ENSP00000223642,9606.ENSP00000245907,9606.ENSP00000263408,9606.ENSP00000265983,9606.ENSP00000266542,9606.ENSP00000278407,9606.ENSP00000313967,9606.ENSP00000356037,9606.ENSP00000360522,9606.ENSP00000363770,9606.ENSP00000363773,9606.ENSP00000497910	C5,C3,C9,HPX,C1RL,SERPING1,C1QB,C4BPA,RBP4,C1QC,C1QA,B2M
GO:0042730	Fibrinolysis	4	19	2.03	3.52e-05	9606.ENSP00000278407,9606.ENSP00000306099,9606.ENSP00000377783,9606.ENSP00000498441	SERPING1,FGB,PROS1,FGA
GO:0031638	Zymogen activation	5	59	1.63	4.97e-05	9606.ENSP00000266542,9606.ENSP00000306099,9606.ENSP00000348170,9606.ENSP00000357156,9606.ENSP00000498441	C1RL,FGB,HP,CD5L,FGA
GO:0030449	Regulation of complement activation	4	22	1.96	5.69e-05	9606.ENSP00000245907,9606.ENSP00000278407,9606.ENSP00000356037,9606.ENSP00000357156	C3,SERPING1,C4BPA,CD5L
GO:0002682	Regulation of immune system process	14	1438	0.69	9.71e-05	9606.ENSP00000223642,9606.ENSP00000245907,9606.ENSP00000263408,9606.ENSP00000265983,9606.ENSP00000266542,9606.ENSP00000278407,9606.ENSP00000313967,9606.ENSP00000356037,9606.ENSP00000357156,9606.ENSP00000358045,9606.ENSP00000360522,9606.ENSP00000363770,9606.ENSP00000363773,9606.ENSP00000497910	C5,C3,C9,HPX,C1RL,SERPING1,C1QB,C4BPA,CD5L,ECM1,RBP4,C1QC,C1QA,B2M
GO:0051241	Negative regulation of multicellular organismal process	12	1035	0.77	0.00013	9606.ENSP00000273784,9606.ENSP00000278407,9606.ENSP00000306099,9606.ENSP00000358045,9606.ENSP00000360522,9606.ENSP00000363770,9606.ENSP00000377783,9606.ENSP00000381448,9606.ENSP00000465356,9606.ENSP00000493985,9606.ENSP00000497910,9606.ENSP00000498441	AHSG,SERPING1,FGB,ECM1,RBP4,C1QC,PROS1,CST3,APOC1,KNG1,B2M,FGA
GO:0051248	Negative regulation of protein metabolic process	12	1038	0.77	0.00013	9606.ENSP00000215727,9606.ENSP00000223642,9606.ENSP00000245907,9606.ENSP00000273784,9606.ENSP00000278407,9606.ENSP00000356671,9606.ENSP00000358045,9606.ENSP00000377783,9606.ENSP00000381448,9606.ENSP00000450540,9606.ENSP00000493985,9606.ENSP00000498441	SERPIND1,C5,C3,AHSG,SERPING1,SERPINC1,ECM1,PROS1,CST3,SERPINA3,KNG1,FGA
GO:0009617	Response to bacterium	10	663	0.88	0.00014	9606.ENSP00000233242,9606.ENSP00000245907,9606.ENSP00000255030,9606.ENSP00000261267,9606.ENSP00000306099,9606.ENSP00000348170,9606.ENSP00000356037,9606.ENSP00000385834,9606.ENSP00000497910,9606.ENSP00000498441	APOB,C3,CRP,LYZ,FGB,HP,C4BPA,TF,B2M,FGA
GO:0019730	Antimicrobial humoral response	6	149	1.31	0.00015	9606.ENSP00000261267,9606.ENSP00000306099,9606.ENSP00000385834,9606.ENSP00000493985,9606.ENSP00000497910,9606.ENSP00000498441	LYZ,FGB,TF,KNG1,B2M,FGA
GO:0006953	Acute-phase response	4	42	1.68	0.0005	9606.ENSP00000255030,9606.ENSP00000273784,9606.ENSP00000348170,9606.ENSP00000450540	CRP,AHSG,HP,SERPINA3
GO:0042742	Defense response to bacterium	7	306	1.06	0.00058	9606.ENSP00000255030,9606.ENSP00000261267,9606.ENSP00000306099,9606.ENSP00000348170,9606.ENSP00000385834,9606.ENSP00000497910,9606.ENSP00000498441	CRP,LYZ,FGB,HP,TF,B2M,FGA
GO:0001906	Cell killing	5	129	1.29	0.0015	9606.ENSP00000245907,9606.ENSP00000261267,9606.ENSP00000263408,9606.ENSP00000493985,9606.ENSP00000497910	C3,LYZ,C9,KNG1,B2M
GO:0006957	Complement activation, alternative pathway	3	16	1.98	0.0016	9606.ENSP00000223642,9606.ENSP00000245907,9606.ENSP00000263408	C5,C3,C9
GO:0048518	Positive regulation of biological process	26	6207	0.33	0.0016	9606.ENSP00000223642,9606.ENSP00000233242,9606.ENSP00000245907,9606.ENSP00000255030,9606.ENSP00000263408,9606.ENSP00000265983,9606.ENSP00000266542,9606.ENSP00000273784,9606.ENSP00000278407,9606.ENSP00000296130,9606.ENSP00000306099,9606.ENSP00000313967,9606.ENSP00000338082,9606.ENSP00000348170,9606.ENSP00000356037,9606.ENSP00000357156,9606.ENSP00000358045,9606.ENSP00000360522,9606.ENSP00000363770,…	C5,APOB,C3,CRP,C9,HPX,C1RL,AHSG,SERPING1,CLEC3B,FGB,C1QB,HBG2,HP,C4BPA,CD5L,ECM1,RBP4,C1QC,C1QA,TF,PLTP,APOC1,KNG1,B2M,FGA
GO:0051239	Regulation of multicellular organismal process	17	2749	0.49	0.0016	9606.ENSP00000223642,9606.ENSP00000245907,9606.ENSP00000255030,9606.ENSP00000273784,9606.ENSP00000278407,9606.ENSP00000306099,9606.ENSP00000356671,9606.ENSP00000358045,9606.ENSP00000360522,9606.ENSP00000363770,9606.ENSP00000377783,9606.ENSP00000381448,9606.ENSP00000385834,9606.ENSP00000465356,9606.ENSP00000493985,9606.ENSP00000497910,9606.ENSP00000498441	C5,C3,CRP,AHSG,SERPING1,FGB,SERPINC1,ECM1,RBP4,C1QC,PROS1,CST3,TF,APOC1,KNG1,B2M,FGA
GO:0001894	Tissue homeostasis	6	238	1.1	0.0017	9606.ENSP00000261267,9606.ENSP00000292401,9606.ENSP00000360522,9606.ENSP00000385834,9606.ENSP00000450540,9606.ENSP00000497910	LYZ,AZGP1,RBP4,TF,SERPINA3,B2M
GO:0002697	Regulation of immune effector process	7	383	0.97	0.0021	9606.ENSP00000245907,9606.ENSP00000265983,9606.ENSP00000278407,9606.ENSP00000356037,9606.ENSP00000357156,9606.ENSP00000360522,9606.ENSP00000497910	C3,HPX,SERPING1,C4BPA,CD5L,RBP4,B2M
GO:0019731	Antibacterial humoral response	4	64	1.5	0.0021	9606.ENSP00000306099,9606.ENSP00000385834,9606.ENSP00000497910,9606.ENSP00000498441	FGB,TF,B2M,FGA
GO:0032101	Regulation of response to external stimulus	10	964	0.72	0.003	9606.ENSP00000223642,9606.ENSP00000245907,9606.ENSP00000265983,9606.ENSP00000273784,9606.ENSP00000278407,9606.ENSP00000306099,9606.ENSP00000356671,9606.ENSP00000377783,9606.ENSP00000493985,9606.ENSP00000498441	C5,C3,HPX,AHSG,SERPING1,FGB,SERPINC1,PROS1,KNG1,FGA
GO:0019835	Cytolysis	3	23	1.82	0.0038	9606.ENSP00000223642,9606.ENSP00000261267,9606.ENSP00000263408	C5,LYZ,C9
GO:0001895	Retina homeostasis	4	78	1.41	0.0042	9606.ENSP00000261267,9606.ENSP00000292401,9606.ENSP00000385834,9606.ENSP00000497910	LYZ,AZGP1,TF,B2M
GO:1905952	Regulation of lipid localization	5	167	1.18	0.0044	9606.ENSP00000233242,9606.ENSP00000245907,9606.ENSP00000255030,9606.ENSP00000417138,9606.ENSP00000465356	APOB,C3,CRP,PLTP,APOC1
GO:0048584	Positive regulation of response to stimulus	14	2131	0.52	0.0064	9606.ENSP00000223642,9606.ENSP00000245907,9606.ENSP00000263408,9606.ENSP00000265983,9606.ENSP00000266542,9606.ENSP00000278407,9606.ENSP00000306099,9606.ENSP00000313967,9606.ENSP00000356037,9606.ENSP00000358045,9606.ENSP00000363770,9606.ENSP00000363773,9606.ENSP00000497910,9606.ENSP00000498441	C5,C3,C9,HPX,C1RL,SERPING1,FGB,C1QB,C4BPA,ECM1,C1QC,C1QA,B2M,FGA
GO:0034369	Plasma lipoprotein particle remodeling	3	29	1.72	0.0065	9606.ENSP00000233242,9606.ENSP00000417138,9606.ENSP00000465356	APOB,PLTP,APOC1
GO:0150064	Vertebrate eye-specific patterning	2	3	2.53	0.0071	9606.ENSP00000245907,9606.ENSP00000363773	C3,C1QA
GO:2000257	Regulation of protein activation cascade	2	3	2.53	0.0071	9606.ENSP00000356671,9606.ENSP00000498441	SERPINC1,FGA
GO:0006869	Lipid transport	6	329	0.96	0.0084	9606.ENSP00000233242,9606.ENSP00000317674,9606.ENSP00000360522,9606.ENSP00000381250,9606.ENSP00000417138,9606.ENSP00000465356	APOB,APOL1,RBP4,APOF,PLTP,APOC1
GO:0048583	Regulation of response to stimulus	19	3931	0.39	0.0096	9606.ENSP00000223642,9606.ENSP00000245907,9606.ENSP00000263408,9606.ENSP00000265983,9606.ENSP00000266542,9606.ENSP00000273784,9606.ENSP00000278407,9606.ENSP00000306099,9606.ENSP00000313967,9606.ENSP00000356037,9606.ENSP00000356671,9606.ENSP00000357156,9606.ENSP00000358045,9606.ENSP00000363770,9606.ENSP00000363773,9606.ENSP00000377783,9606.ENSP00000493985,9606.ENSP00000497910,9606.ENSP00000498441	C5,C3,C9,HPX,C1RL,AHSG,SERPING1,FGB,C1QB,C4BPA,SERPINC1,CD5L,ECM1,C1QC,C1QA,PROS1,KNG1,B2M,FGA
GO:0150062	Complement-mediated synapse pruning	2	4	2.4	0.0099	9606.ENSP00000245907,9606.ENSP00000363773	C3,C1QA
GO:0032501	Multicellular organismal process	25	6490	0.29	0.0116	9606.ENSP00000215727,9606.ENSP00000223642,9606.ENSP00000228463,9606.ENSP00000233242,9606.ENSP00000245907,9606.ENSP00000255030,9606.ENSP00000261267,9606.ENSP00000273784,9606.ENSP00000278407,9606.ENSP00000292401,9606.ENSP00000296130,9606.ENSP00000306099,9606.ENSP00000356671,9606.ENSP00000358045,9606.ENSP00000359629,9606.ENSP00000360522,9606.ENSP00000363773,9606.ENSP00000377783,9606.ENSP00000385834,…	SERPIND1,C5,SELPLG,APOB,C3,CRP,LYZ,AHSG,SERPING1,AZGP1,CLEC3B,FGB,SERPINC1,ECM1,CRTAC1,RBP4,C1QA,PROS1,TF,PLTP,SERPINA3,APOC1,KNG1,B2M,FGA
GO:0048259	Regulation of receptor-mediated endocytosis	4	109	1.27	0.0122	9606.ENSP00000245907,9606.ENSP00000385834,9606.ENSP00000465356,9606.ENSP00000497910	C3,TF,APOC1,B2M
GO:0051246	Regulation of protein metabolic process	15	2622	0.46	0.0132	9606.ENSP00000215727,9606.ENSP00000223642,9606.ENSP00000245907,9606.ENSP00000265983,9606.ENSP00000273784,9606.ENSP00000278407,9606.ENSP00000296130,9606.ENSP00000356037,9606.ENSP00000356671,9606.ENSP00000358045,9606.ENSP00000377783,9606.ENSP00000381448,9606.ENSP00000450540,9606.ENSP00000493985,9606.ENSP00000498441	SERPIND1,C5,C3,HPX,AHSG,SERPING1,CLEC3B,C4BPA,SERPINC1,ECM1,PROS1,CST3,SERPINA3,KNG1,FGA
GO:0060627	Regulation of vesicle-mediated transport	7	551	0.81	0.0157	9606.ENSP00000245907,9606.ENSP00000273784,9606.ENSP00000306099,9606.ENSP00000385834,9606.ENSP00000465356,9606.ENSP00000497910,9606.ENSP00000498441	C3,AHSG,FGB,TF,APOC1,B2M,FGA
GO:0008203	Cholesterol metabolic process	4	119	1.23	0.016	9606.ENSP00000233242,9606.ENSP00000317674,9606.ENSP00000381250,9606.ENSP00000465356	APOB,APOL1,APOF,APOC1
GO:0002428	Antigen processing and presentation of peptide antigen via MHC class Ib	2	6	2.23	0.0167	9606.ENSP00000292401,9606.ENSP00000497910	AZGP1,B2M
GO:0043152	Induction of bacterial agglutination	2	6	2.23	0.0167	9606.ENSP00000306099,9606.ENSP00000498441	FGB,FGA
GO:0032102	Negative regulation of response to external stimulus	6	387	0.89	0.0174	9606.ENSP00000223642,9606.ENSP00000278407,9606.ENSP00000306099,9606.ENSP00000377783,9606.ENSP00000493985,9606.ENSP00000498441	C5,SERPING1,FGB,PROS1,KNG1,FGA
GO:0034756	Regulation of iron ion transport	2	7	2.16	0.0206	9606.ENSP00000385834,9606.ENSP00000497910	TF,B2M
GO:0010883	Regulation of lipid storage	3	50	1.48	0.0233	9606.ENSP00000233242,9606.ENSP00000245907,9606.ENSP00000255030	APOB,C3,CRP
GO:0006826	Iron ion transport	3	53	1.46	0.0269	9606.ENSP00000265983,9606.ENSP00000385834,9606.ENSP00000497910	HPX,TF,B2M
GO:0097746	Blood vessel diameter maintenance	4	140	1.16	0.0269	9606.ENSP00000255030,9606.ENSP00000306099,9606.ENSP00000493985,9606.ENSP00000498441	CRP,FGB,KNG1,FGA
GO:0048260	Positive regulation of receptor-mediated endocytosis	3	55	1.44	0.0286	9606.ENSP00000245907,9606.ENSP00000385834,9606.ENSP00000497910	C3,TF,B2M
GO:0008228	Opsonization	2	9	2.05	0.0287	9606.ENSP00000245907,9606.ENSP00000255030	C3,CRP
GO:0071281	Cellular response to iron ion	2	9	2.05	0.0287	9606.ENSP00000385834,9606.ENSP00000497910	TF,B2M
GO:0034379	Very-low-density lipoprotein particle assembly	2	10	2	0.0335	9606.ENSP00000233242,9606.ENSP00000465356	APOB,APOC1
GO:0031639	Plasminogen activation	2	11	1.96	0.0392	9606.ENSP00000306099,9606.ENSP00000498441	FGB,FGA
GO:0002889	Regulation of immunoglobulin mediated immune response	3	64	1.37	0.0416	9606.ENSP00000245907,9606.ENSP00000265983,9606.ENSP00000356037	C3,HPX,C4BPA
GO:0015850	Organic hydroxy compound transport	4	163	1.09	0.0422	9606.ENSP00000233242,9606.ENSP00000360522,9606.ENSP00000417138,9606.ENSP00000465356	APOB,RBP4,PLTP,APOC1
GO:1901615	Organic hydroxy compound metabolic process	6	478	0.8	0.0448	9606.ENSP00000233242,9606.ENSP00000317674,9606.ENSP00000360522,9606.ENSP00000381250,9606.ENSP00000417138,9606.ENSP00000465356	APOB,APOL1,RBP4,APOF,PLTP,APOC1
GO:0048519	Negative regulation of biological process	21	5313	0.3	0.0449	9606.ENSP00000215727,9606.ENSP00000223642,9606.ENSP00000245907,9606.ENSP00000255030,9606.ENSP00000273784,9606.ENSP00000278407,9606.ENSP00000292401,9606.ENSP00000306099,9606.ENSP00000348170,9606.ENSP00000356037,9606.ENSP00000356671,9606.ENSP00000358045,9606.ENSP00000360522,9606.ENSP00000363770,9606.ENSP00000377783,9606.ENSP00000381448,9606.ENSP00000450540,9606.ENSP00000465356,9606.ENSP00000493985,…	SERPIND1,C5,C3,CRP,AHSG,SERPING1,AZGP1,FGB,HP,C4BPA,SERPINC1,ECM1,RBP4,C1QC,PROS1,CST3,SERPINA3,APOC1,KNG1,B2M,FGA
GO:0051050	Positive regulation of transport	8	915	0.65	0.0478	9606.ENSP00000245907,9606.ENSP00000273784,9606.ENSP00000306099,9606.ENSP00000360522,9606.ENSP00000385834,9606.ENSP00000417138,9606.ENSP00000497910,9606.ENSP00000498441	C3,AHSG,FGB,RBP4,TF,PLTP,B2M,FGA
GO:0016322	Neuron remodeling	2	13	1.89	0.0497	9606.ENSP00000245907,9606.ENSP00000363773	C3,C1QA

## Sheet: Table S8
Table S8. MRM transitions list for NAT/SIS peptides (Light/Heavy) from 270 kit
Protein name	Uniprot ID	Gene name	Peptide sequence	Light		Heavy
				Precursor m/z	Product m/z	Precursor m/z	Product m/z
60 kDa heat shock protein mitochondrial	P10809	HSPD1	GIIDPTK	372.219	573.324	376.226	581.338
72 KDa type IV collagenase	P08253	MMP2	IDAVYEAPQEEK	696.338	993.452	700.345	1001.47
78 kDa glucose-regulated protein	P11021	HSPA5	ITPSYVAFTPEGER	783.894	676.828	788.898	681.832
A disintegrin and metalloproteinase with thrombospondin motifs 2	O95450	ADAMTS2	IILLSYGK	453.787	680.398	457.794	688.412
A disintegrin and metalloproteinase with thrombospondin motifs 20	P59510	ADAMTS20	IPAGATNVDIR	563.814	288.203	568.819	298.211
A disintegrin and metalloproteinase with thrombospondin motifs 9	Q9P2N4	ADAMTS9	LYNPDVR	438.732	600.31	443.736	610.318
Actin, aortic smooth muscle	P62736|P68032|8others	ACTA2 | ACTC1 | 8 others	SYELPDGQVITIGNER	895.95	380.145	900.954	380.145
Adhesion G protein-coupled receptor F5	Q8IZF2	ADGRF5	DVIVHPLPLK	377.569	458.803	380.241	462.81
Adipocyte plasma membrane-associated protein	Q9HDC9	APMAP	LLEYDTVTR	555.295	883.416	560.3	893.424
Adiponectin	Q15848	ADIPOQ	IFYNQQNHYDGSTGK	591.273	756.329	593.944	760.336
ADM	P35318	ADM	LDVASEFR	468.743	538.262	473.747	548.27
Afamin	P43652	AFM	DADPDTFFAK	563.756	825.414	567.763	833.428
Alpha-1-acid glycoprotein 1	P02763	ORM1	NWGLSVYADKPETTK	570.29	704.87	572.961	708.877
Alpha-1-antichymotrypsin	P01011	SERPINA3	EIGELYLPK	531.298	244.166	535.305	252.18
Alpha-1-antitrypsin	P01009	SERPINA1	SVLGQLGITK	508.311	415.261	512.318	419.268
Alpha-1B-glycoprotein VAR 018369	P04217	A1BG	LETPDFQLFK	619.327	243.134	623.334	243.134
Alpha-2-antiplasmin	P08697	SERPINF2	LGNQEPGGQTALK	656.846	771.436	660.854	779.45
Alpha-2-HS-glycoprotein	P02765	AHSG	FSVVYAK	407.229	579.35	411.236	587.364
Alpha-2-macroglobulin	P01023	A2M	AIGYLNTGYQR	628.325	851.437	633.329	861.445
Angiogenin	P03950	ANG	DINTFIHGNK	386.868	465.743	389.54	469.75
Angiopoietin-related protein 3	Q9Y5C1	ANGPTL3	DLVFSTWDHK	416.54	510.251	419.211	514.258
Angiotensinogen	P01019	AGT	ALQDQLVLVAAK	634.882	542.822	638.889	546.829
Antithrombin-III	P01008	SERPINC1	DDLYVSDAFHK	437.207	483.738	439.878	487.745
Apolipoprotein A-I	P02647	APOA1	ATEHLSTLSEK	405.879	572.796	408.55	576.803
Apolipoprotein A-II	P02652	APOA2	SPELQAEAK	486.753	443.237	490.761	447.245
Apolipoprotein A-IV	P06727	APOA4	LGEVNTYAGDLQK	704.359	300.155	708.366	300.155
Apolipoprotein B-100	P04114	APOB	FPEVDVLTK	524.29	450.755	528.297	454.763
Apolipoprotein C-I	P02654	APOC1	EWFSETFQK	601.28	886.431	605.287	894.445
Apolipoprotein C-II	P02655	APOC2	TYLPAVDEK	518.271	265.118	522.279	265.118
Apolipoprotein C-III	P02656	APOC3	GWVTDGFSSLK	598.801	244.108	602.808	244.108
Apolipoprotein C-IV	P55056	APOC4	ELLETVVNR	536.803	717.389	541.808	727.397
Apolipoprotein D	P05090	APOD	NILTSNNIDVK	615.838	228.134	619.845	228.134
Apolipoprotein E	P02649	APOE	LGPLVEQGR	484.78	399.727	489.784	404.731
Apolipoprotein F	Q13790	APOF	SGVQQLIQYYQDQK	566.621	613.33	569.293	613.33
Apolipoprotein L1	O14791	APOL1	VAQELEEK	473.248	775.383	477.255	783.397
Apolipoprotein M	O95445	APOM	AFLLTPR	409.25	599.388	414.254	609.396
Apolipoprotein(a)	P08519	LPA	GTYSTTVTGR	521.762	721.384	526.766	731.392
Aromatase	P11511	CYP19A1	NMLEMIFTPR	626.315	893.455	631.319	903.463
Atrial natriuretic peptide receptor 1	P16066	NPR1	ITDYGLESFR	600.798	986.458	605.803	996.466
Attractin	O75882	ATRN	SVNNVVVR	443.759	700.41	448.763	710.418
Autism susceptibility gene 2 protein	Q8WXX7	AUTS2	ALSLASSSGSDK	561.785	738.326	565.793	746.341
B-cell scaffold protein with ankyrin repeats	Q8NDB2	BANK1	LTIVHHPGGK	353.542	316.667	356.213	320.674
Beta-2-glycoprotein 1	P02749	APOH	ATVVYQGER	511.767	751.373	516.771	761.382
Beta-2-microglobulin	P61769	B2M	VNHVTLSQPK	374.88	459.256	377.552	467.27
Beta-Ala-His dipeptidase	Q96KN2	CNDP1	ALEQDLPVNIK	620.351	570.361	624.358	578.375
Beta-nerve growth factor	P01138	NGF	TTATDIK	375.206	547.309	379.213	555.323
Biotinidase	P43251	BTD	SHLIIAQVAK	360.557	451.266	363.229	451.266
C4b-binding protein alpha chain	P04003	C4BPA	EDVYVVGTVLR	625.343	545.341	630.347	555.349
Cadherin-13	P55290	CDH13	INENTGSVSVTR	638.828	228.134	643.832	228.134
Cadherin-5	P33151	CDH5	ELDSTGTPTGK	553.272	863.411	557.279	871.425
Calcitonin gene-related peptide 1	P06881	CALCA	NNFVPTNVGSK	588.804	702.378	592.811	710.392
Calcitonin	P01258	CALCA	FHTFPQTAIGVGAPGK	543.291	585.335	545.963	593.35
Calponin-1	P51911	CNN1	VNVGVK	308.195	516.314	312.202	524.328
Carbonic anhydrase 1	P00915	CA1	VLDALQAIK	485.8	758.441	489.807	766.455
Carboxypeptidase B2	Q96IY4	CPB2	IAWHVIR	298.848	262.669	302.185	267.673
Carboxypeptidase N catalytic chain	P15169	CPN1	SIPQVSPVR	491.788	391.73	496.792	396.734
Carboxypeptidase N subunit 2	P22792	CPN2	AGGSWDLAVQER	644.818	830.437	649.822	840.445
Cartilage acidic protein 1	Q9NQ79	CRTAC1	GVASLFAGR	439.248	721.399	444.252	731.407
Cathelicidin antimicrobial peptide	P49913	CAMP	AIDGINQR	443.741	702.353	448.745	712.361
Cation-independent mannose-6-phosphate receptor	P11717	IGF2R	GHQAFDVGQPR	404.535	457.252	407.871	467.26
CD40 ligand	P29965	CD40LG	SQFEGFVK	471.24	726.382	475.247	734.396
CD44 antigen	P16070	CD44	YGFIEGHVVIPR	462.922	612.348	466.259	617.353
CD5 antigen-like	O43866	CD5L	LVGGLHR	376.232	213.16	381.236	213.16
Gelsolin	P06396	GSN	EGGQTAPASTR	537.762	531.289	542.766	541.297
Ceruloplasmin	P00450	CP	IYHSHIDAPK	394.208	452.735	396.88	456.743
Cholesteryl ester transfer protein	P11597	CETP	GVSLFDIINPEIITR	843.975	842.473	848.979	852.481
Cholinesterase	P06276	BCHE	YLTLNTESTR	599.309	921.464	604.313	931.472
Chromogranin-A	P10645	CHGA	ELQDLALQGAK	593.327	815.462	597.334	823.476
Claudin-5	O00501	CLDN5	PDLSFPVK	451.753	805.445	455.76	813.46
Clusterin	P10909	CLU	ELDESLQVAER	644.823	375.199	649.827	385.207
Coagulation factor IX	P00740	F9	SALVLQYLR	531.819	692.409	536.823	702.417
Coagulation factor V	P12259	F5	AEVDDVIQVR	572.304	844.452	577.308	854.461
Coagulation factor VII	P08709	F7	VSQYIEWLQK	647.346	979.525	651.353	987.539
Coagulation factor VIII	P00451	F8	LHPTHYSIR	375.205	437.233	378.541	442.237
Coagulation factor X	P00742	F10	MLEVPYVDR	561.287	649.33	566.291	659.339
Coagulation factor XI	P03951	F11	TSESGLPSTR	517.759	460.251	522.763	470.26
Coagulation factor XII	P00748	F12	EQPPSLTR	464.248	335.698	469.252	340.702
Coagulation factor XIII A chain	P00488	F13A1	GTYIPVPIVSELQSGK	844.467	435.224	848.474	435.224
Coagulation factor XIII B chain	P05160	F13B	IQTHSTTYR	369.524	627.31	372.861	637.318
Collagen alpha-1(I) chain	P02452	COL1A1	GVVGLPGQR	441.761	457.252	446.766	467.26
Collagen alpha-1(III) chain	P02461	COL3A1	GGAGPPGPEGGK	490.743	369.693	494.751	373.7
Collagen alpha-1(XVIII) chain	P39060	COL18A1	AVGLAGTFR	446.256	721.399	451.26	731.407
Collagen alpha-2(I) chain	P08123	COL1A2	GVVGPQGAR	420.738	342.693	425.742	347.697
Complement C1q subcomponent subunit A	P02745	C1QA	PAFSAIR	381.219	593.341	386.223	603.349
Complement C1q subcomponent subunit B	P02746	C1QB	IAFSATR	383.216	581.304	388.22	591.312
Complement C1q subcomponent subunit C	P02747	C1QC	FQSVFTVTR	542.793	809.452	547.797	819.46
Complement C1r subcomponent	P00736	C1R	GLTLHLK	261.169	306.197	263.841	310.204
Complement C1r subcomponent-like protein	Q9NZP8	C1RL	VVVHPDYR	328.847	443.233	332.183	448.237
Complement C1s subcomponent	P09871	C1S	TNFDNDIALVR	639.328	216.098	644.332	216.098
Complement C2	P06681	C2	HAFILQDTK	536.793	864.483	540.8	872.497
Complement C3	P01024	C3	TGLQEVEVK	501.777	731.393	505.784	739.408
Complement C5	P01031	C5	VFQFLEK	455.755	664.366	459.762	672.381
Complement component C6	P13671	C6	DLHLSDVFLK	396.22	411.242	398.892	415.249
Complement component C7	P10643	C7	AASGTQNNVLR	565.799	494.762	570.803	499.766
Complement component C8 alpha chain	P07357	C8A	MESLGITSR	497.255	733.42	502.259	743.429
Complement component C8 beta chain	P07358	C8B	SDLEVAHYK	354.514	430.237	357.185	434.244
Complement component C9	P02748	C9	LSPIYNLVPVK	621.876	521.818	625.884	525.826
Complement factor B	P00751	CFB	EELLPAQDIK	578.316	671.372	582.324	679.386
Complement factor D	P00746	CFD	THHDGAITER	379.52	405.209	382.856	415.217
Complement factor H	P08603	CFH	SSQESYAHGTK	398.851	510.741	401.522	514.748
Complement factor I	P05156	CFI	VFSLQWGEVK	596.822	946.499	600.829	954.513
Complement C4	P0C0L4|P0C0L5	C4A | C4B	VGDTLNLNLR	557.814	629.373	562.819	639.381
Complement C4	P0C0L4|P0C0L5	C4A | C4B	VLSLAQEQVGGSPEK	771.412	373.208	775.419	381.222
Corticosteroid-binding globulin	P08185	SERPINA6	WSAGLTSSQVDLYIPK	882.962	244.166	886.969	252.18
C-reactive protein	P02741	CRP	AFVFPK	354.708	244.166	358.715	252.18
Creatine kinase B-type	P12277	CKB	DLFDPIIEDR	616.812	742.409	621.816	752.418
Creatine kinase M-type	P06732	CKM	FEEILTR	454.248	631.377	459.252	641.386
Cystatin-C	P01034	CST3	ALDFAVGEYNK	613.806	300.155	617.813	300.155
Desmoplakin	P15924	DSP	AELIVQPELK	570.337	486.292	574.344	494.306
Dickkopf-related protein 1 and 2	O94907|Q9UBU2	DKK1 | DKK2	GSHGLEIFQR	381.868	450.246	385.204	460.254
Di-N-acetylchitobiase	Q01459	CTBS	ATYIQNYR	514.762	428.719	519.766	433.723
Elastin	P15502	ELN	LPGGYGLPYTTGK	662.351	605.809	666.358	609.816
Endothelial lipase	Q9Y5X9	LIPG	LVSALHTR	299.515	342.693	302.851	347.697
Endothelial protein C receptor	Q9UNN8	PROCR	TLAFPLTIR	516.316	817.493	521.32	827.501
Epidermal growth factor receptor	P00533	EGFR	IPLENLQIIR	604.872	548.33	609.876	553.334
E-selectin	P16581	SELE	YTHLVAIQNK	396.224	402.177	398.896	402.177
Extracellular matrix protein 1	Q16610	ECM1	NVALVSGDTENAK	659.336	821.364	663.343	829.378
Fatty acid-binding protein heart	P05413	FABP3	SLGVGFATR	454.253	707.383	459.258	717.392
Ferritin heavy chain	P02794	FTH1	NVNQSLLELHK	432.242	541.304	434.913	545.311
Ferritin light chain	P02792	FTL	LGGPEAGLGEYLFER	804.407	913.441	809.411	923.45
Fetuin-B	Q9UGM5	FETUB	LVVLPFPK	456.799	700.439	460.807	708.453
Fibrinogen alpha chain	P02671	FGA	VQHIQLLQK	553.838	228.134	557.845	228.134
Fibrinogen beta chain	P02675	FGB	HQLYIDETVNSNIPTNLR	709.699	764.376	713.035	764.376
Fibrinogen gamma chain	P02679	FGG	YEASILTHDSSIR	497.919	600.323	501.256	605.327
Fibronectin	P02751	FN1	HTSVQTTSSGSGPFTDVR	621.966	734.383	625.302	744.391
Fibulin-1	P23142	FBLN1	TGYYFDGISR	589.777	857.415	594.782	867.423
Ficolin-2	Q15485	FCN2	GTHGSFANGINWK	463.562	447.235	466.233	455.249
Ficolin-3	O75636	FCN3	YAVSEAAAHK	349.514	357.182	352.185	361.19
Follistatin-related protein 1 | Early endosome antigen 1	Q12841|Q15075	FSTL1 | EEA2	YVQELQK	454.248	645.357	458.255	653.371
Fructose-bisphosphate aldolase B	P05062	ALDOB	ALQASALAAWGGK	622.343	530.283	626.35	534.29
Galectin-3	P17931	LGALS3	IALDFQR	431.743	678.357	436.747	688.365
Galectin-3-binding protein	Q08380	LGALS3BP	SDLAVPSELALLK	678.393	870.529	682.4	878.544
Gamma-enolase	P09104	ENO2	YITGDQLGALYQDFVR	620.316	827.405	623.652	837.413
Gelsolin	P06396	GSN	AGALNSNDAFVLK	660.351	200.103	664.358	200.103
Glial fibrillary acidic protein	P14136	GFAP	LADVYQAELR	589.314	300.155	594.318	300.155
Glutamate receptor ionotropic NMDA 2A	Q12879	GRIN2A	FSYIPEAK	477.75	444.245	481.757	452.259
Glutamate receptor ionotropic NMDA 2B	Q13224	GRIN2B	EPGGPSFTIGK	545.282	204.134	549.289	212.148
Glutathione peroxidase 3	P22352	GPX3	QEPGENSEILPTLK	777.904	649.354	781.911	653.361
Glutathione S-transferase P	P09211	GSTP1	TLGLYGK	376.221	537.303	380.228	545.317
Haptoglobin	P00738	HP	DIAPTLTLYVGK	645.869	496.295	649.876	500.302
Heat shock protein beta-1	P04792	HSPB1	LFDQAFGLPR	582.314	903.468	587.318	913.477
Hemoglobin subunit alpha	P69905	HBA1;	VGAHAGEYGAEALER	510.583	488.283	513.919	498.291
Hemopexin	P02790	HPX	NFPSPVDAAFR	610.807	480.251	615.811	485.255
Heparin cofactor 2	P05546	SERPIND1	TLEAQLTPR	514.79	814.442	519.795	824.45
Hepatocyte growth factor-like protein	P26927	MST1	SPLNDFQVLR	594.822	891.468	599.826	901.477
Histidine-rich glycoprotein	P04196	HRG	ADLFYDVEALDLESPK	912.949	331.198	916.956	339.212
Hornerin	Q86YZ3	HRNR	GSGSGQSPSSGQHGTGFGR	583.263	730.337	586.599	735.341
Hyaluronan-binding protein 2	Q14520	HABP2	VVLGDQDLK	493.779	788.415	497.787	796.429
Ig gamma-1 chain C region	P01857	IGHG1	GPSVFPLAPSSK	593.827	846.472	597.834	854.486
Ig mu chain C region	P01871	IGHM	GFPSVLR	388.227	286.182	393.231	291.186
Ig mu heavy chain disease protein and Ig mu chain C	P04220|P01871	IGHM	VSVFVPPR	450.769	615.361	455.773	625.37
IgGFc-binding protein	Q9Y6R7	FCGBP	GATTSPGVYELSSR	712.854	1007.52	717.859	1017.52
Immunoglobulin kappa variable 4-1	P06312	IGKV4-1	NYLAWYQQKPGQPPK	606.649	770.917	609.321	774.924
Insulin-like growth factor I	P05019	IGF1	GFYFNKPTGYGSSSR	556.599	732.349	559.935	737.353
Insulin-like growth factor-binding protein 1	P08833	IGFBP1	ALPGEQQPLHALTR	510.951	597.347	514.287	607.355
Insulin-like growth factor-binding protein 2	P18065	IGFBP2	LIQGAPTIR	484.798	614.362	489.802	624.37
Insulin-like growth factor-binding protein 3	P17936	IGFBP3	FLNVLSPR	473.279	685.399	478.284	695.407
Insulin-like growth factor-binding protein complex acid labile subunit	P35858	IGFALS	LAELPADALGPLQR	732.414	1037.57	737.419	1047.58
Insulin-like growth factor-binding protein complex acid labile subunit	P35858	IGFALS	NLIAAVAPGAFLGLK	727.94	802.482	731.947	810.496
Inter-alpha-trypsin inhibitor heavy chain H1	P19827	ITIH1	GSLVQASEANLQAAQDFVR	668.676	806.416	672.012	816.424
Inter-alpha-trypsin inhibitor heavy chain H2	P19823	ITIH2	SLAPTAAAK	415.243	558.325	419.25	566.339
Inter-alpha-trypsin inhibitor heavy chain H4	Q14624	ITIH4	SPEQQETVLDGNLIIR	604.655	685.436	607.991	695.444
Intercellular adhesion molecule 1	P05362	ICAM1	LLGIETPLPK	540.837	854.498	544.844	862.512
Interleukin-10	P22301	IL10	AHVNSLGENLK	394.547	560.304	397.219	568.318
Interleukin-6	P05231	IL6	FESSEEQAR	541.741	806.364	546.745	816.372
Interstitial collagenase	P03956	MMP1	AFQLWSNVTPLTFTK	876.97	347.171	880.977	347.171
Kallistatin	P29622	SERPINA4	VGSALFLSHNLK	429.247	593.833	431.918	597.84
Keratin type I cytoskeletal 10	P13645	KRT10	SLLEGEGSSGGGGR	631.802	201.123	636.806	201.123
Keratin type I cytoskeletal 9	P35527	KRT9	TLLDIDNTR	530.785	846.432	535.789	856.44
Keratin-type II cytoskeletal 2 epidermal	P35908	KRT2	YEELQVTVGR	597.312	293.113	602.316	293.113
Kininogen-1	P01042	KNG1	DIPTNSPELEETLTHTITK	713.699	637.662	716.37	640.333
Lactotransferrin	P02788	LTF	YLGPQYVAGITNLK	768.925	602.34	772.932	606.347
Leucine-rich alpha-2-glycoprotein	P02750	LRG1	DLLLPQPDLR	590.34	725.394	595.344	735.402
Lipopolysaccharide-binding protein	P18428	LBP	ITLPDFTGDLR	624.335	920.447	629.339	930.455
L-selectin	P14151	SELL	AEIEYLEK	497.758	552.303	501.765	560.317
Lumican	P51884	LUM	SLEDLQLTHNK	433.23	549.283	435.901	553.29
Lysozyme C	P61626	LYZ	AWVAWR	394.714	531.304	399.718	541.312
Mannan-binding lectin serine protease 1	P48740	MASP1	TGVITSPDFPNPYPK	816.917	258.145	820.924	258.145
Mannan-binding lectin serine protease 2A	O00187	MASP2	WPEPVFGR	494.256	575.33	499.26	585.338
Mannose-binding protein C	P11226	MBL2	WLTFSLGK	476.269	652.366	480.276	660.381
Matrix Gla protein	P08493	MGP	NANTFISPQQR	638.326	728.405	643.33	738.413
Matrix metalloproteinase-9	P14780	MMP9	AVIDDAFAR	489.256	807.4	494.26	817.408
Melanotransferrin	P08582	MELTF	YYDYSGAFR	571.251	815.368	576.255	825.377
Metalloproteinase inhibitor 1	P01033	TIMP1	GFQALGDAADIR	617.315	517.277	622.319	517.277
Metalloproteinase inhibitor 2	P16035	TIMP2	EYLIAGK	397.226	275.171	401.233	283.186
Metalloproteinase inhibitor 4	Q99727	TIMP4	VVPASADPADTEK	650.325	551.257	654.332	555.264
Microtubule-associated protein tau	P10636	MAPT	EADLPEPSEK	557.767	686.336	561.774	694.35
Mucin-16	Q8WXI7	MUC16	ELGPYTLDR	532.275	504.278	537.279	514.286
Myelin basic protein	P02686 (not in isoform 2)		GVDAQGTLSK	488.259	819.421	492.266	827.435
Myeloblastin	P24158	PRTN3	LVNVVLGAHNVR	430.926	539.809	434.262	544.814
Myeloperoxidase	P05164	MPO	VFFASWR	456.74	666.336	461.744	676.344
N(G),N(G)-dimethylarginine dimethylaminohydrolase 1	O94760	DDAH1	TPEEYPESAK	575.767	525.243	579.774	529.25
N-acetylmuramoyl-L-alanine amidase	Q96PD5	PGLYRP2	AGLLRPDYALLGHR	517.963	482.283	521.299	492.292
Natriuretic peptides B	P16860	NPPB	EVATEGIR	437.735	646.352	442.739	656.36
Neuropilin-2	O60462	NRP2	ALQVVR	343.221	501.314	348.226	511.323
Neutrophil gelatinase-associated lipocalin	P80188	LCN2	ITLYGR	361.713	508.288	366.718	518.296
Nucleoside diphosphate kinase A, B	P15531	NME1	PFFAGLVK	439.76	634.392	443.767	642.406
Occludin	Q16625	OCLN	SLQSELDEINK	638.325	947.468	642.332	955.482
Osteopontin	P10451	SPP1	GDSVVYGLR	483.256	607.356	488.26	617.364
Oxidized low-density lipoprotein receptor 1	P78380	OLR1	LEGQISAR	437.243	631.352	442.247	641.36
Pappalysin-1	Q13219	PAPPA	AYLDVNELK	532.785	235.108	536.792	235.108
Peroxiredoxin-1	Q06830	PRDX1	ADEGISFR	447.719	409.219	452.724	419.228
Peroxiredoxin-2	P32119	PRDX2	GLFIIDGK	431.755	692.398	435.762	700.412
Phosphatidylcholine-sterol acyltransferase	P04180	LCAT	SSGLVSNAPGVQIR	692.881	669.404	697.885	679.413
Phosphatidylinositol-glycan-specific phospholipase D	P80108	GPLD1	FGSSLITVR	490.282	488.319	495.286	498.327
Phospholipid transfer protein	P55058	PLTP	AVEPQLQEEER	664.328	514.754	669.332	519.758
Pigment epithelium-derived factor	P36955	SERPINF1	LQSLFDSPDFSK	692.343	1142.54	696.35	1150.55
Plasma protease C1 inhibitor	P05155	SERPING1	FQPTLLTLPR	593.353	910.572	598.357	920.58
Plasma serine protease inhibitor	P05154	SERPINA5	GFQQLLQELNQPR	524.283	514.273	527.619	524.281
Plasminogen activator inhibitor 1	P05121	SERPINE1	VFQQVAQASK	553.304	504.278	557.311	512.292
Plasminogen	P00747	PLG	EAQLPVIENK	570.817	699.404	574.824	707.418
Plastin-2	P13796	LCP1	ISFDEFIK	499.763	798.403	503.77	806.417
Platelet endothelial cell adhesion molecule	P16284	PECAM1	SELVTVTESFSTPK	762.893	217.082	766.9	217.082
Platelet glycoprotein VI	Q9HCN6	GP6	EGDPAPYK	438.709	407.229	442.716	415.243
Platelet-activating factor acetylhydrolase	Q13093	PLA2G7	GSVHQNFADFTFATGK	576.278	886.431	578.949	894.445
Pregnancy zone protein	P20742	PZP	ISEITNIVSK	552.319	774.472	556.326	782.486
Proenkephalin-A	P01210	PENK	ELLETGDNR	523.759	562.258	528.763	572.266
Prolactin	P01236	PRL	IDNYLK	383.211	652.33	387.218	660.344
Protein AMBP	P02760	AMBP	HHGPTITAK	321.179	275.125	323.85	275.125
Protein S100-A12	P80511	S100A12	GHFDTLSK	302.156	234.145	304.827	242.159
Protein S100-A9	P06702	S100A9	DLQNFLK	439.243	649.367	443.25	657.381
Protein S100-B	P04271	S100B	EQEVVDK	423.714	460.277	427.721	468.291
Protein Z-dependent protease inhibitor	Q9UK55	SERPINA10	ETSNFGFSLLR	635.825	692.409	640.829	702.417
Protein deglycase DJ-1	Q99497	PARK7	ALVILAK	364.257	543.386	368.265	551.401
Proteoglycan 4	Q92954	PRG4	DQYYNIDVPSR	685.323	244.093	690.327	244.093
Prothrombin	P00734	F2	ELLESYIDGR	597.804	710.347	602.808	720.355
P-selectin	P16109	SELP	TWTWVGTK	489.756	691.377	493.763	699.392
Ras GTPase-activating protein nGAP	Q9UJF2	RASAL2	ETQSTPQSAPQVR	714.858	882.479	719.862	892.487
Resistin	Q9HD89	RETN	IQEVAGSLIFR	616.854	242.15	621.858	242.15
Retinol-binding protein 4	P02753	RBP4	YWGVASFLQK	599.816	849.483	603.823	857.497
Serotransferrin	P02787	TF	DGAGDVAFVK	489.748	735.404	493.755	743.418
Serum albumin	P02768 (not in isoform 2)		LVNEVTEFAK	575.311	218.15	579.318	226.164
Serum amyloid A-1 and A-2 proteins	P0DJI8|P0DJI9	SAA2	EANYIGSDK	498.735	406.193	502.742	414.207
Serum amyloid A-4 protein	P35542	SAA4	GNYDAAQR	447.707	445.252	452.711	455.26
Serum amyloid P-component	P02743	APCS	IVLGQEQDSYGGK	697.352	591.275	701.359	595.282
Serum paraoxonase/arylesterase 1	P27169	PON1	IFFYDSENPPASEVLR	942.462	868.489	947.466	878.497
Serum paraoxonase/lactonase 3	Q15166	PON3	ILIGTVFHK	343.215	401.235	345.886	405.242
Sex hormone-binding globulin	P04278	SHBG	TSSSFEVR	456.725	724.362	461.729	734.371
SPARC	P09486	SPARC	LEAGDHPVELLAR	473.925	589.32	477.261	594.324
Spermine oxidase	Q9NWM0	SMOX	YYSTTHGALLSGQR	518.595	614.326	521.931	619.33
Sterile alpha motif domain-containing protein 9-like	Q8IVG5	SAMD9L	ENVLDEVANAK	601.307	859.452	605.314	867.466
Stromelysin-1	P08254	MMP3	TYFFVEDK	524.753	784.388	528.76	792.402
Target of Nesh-SH3	Q7Z7G0	ABI3BP	IYLSDSLTGK	548.798	277.155	552.805	277.155
TBC1 domain family member 10A	Q9BXI6	TBC1D10A	YLPGYYSEK	560.271	422.198	564.279	426.205
Tenascin	P24821	TNC	FTTDLDSPR	526.256	803.389	531.261	813.398
Tenascin-X	P22105|Q16473	TNXB | TNXA	ILISGLEPSTPYR	723.404	720.368	728.408	730.376
Tetranectin	P05452	CLEC3B	NWETEITAQPDGGK	773.363	473.235	777.37	481.25
Thrombomodulin	P07204	THBD	SSVAADVISLLLNGDGGVGR	634.009	731.343	637.345	741.351
Thrombospondin-1	P07996	THBS1	GTLLALER	436.764	488.283	441.768	498.291
Thrombospondin-4	P35443	THBS4	KPQDFLEELK	416.227	518.282	418.899	526.296
Thyroglobulin	P01266	TG	FSPDDSAGASALLR	703.849	586.799	708.853	591.803
Thyroxine-binding globulin	P05543	SERPINA7	AVLHIGEK	289.508	348.706	292.179	352.713
Tissue factor pathway inhibitor	P10646	TFPI	FYYNSVIGK	545.782	780.425	549.789	788.439
Tissue-type plasminogen activator	P00750	PLAT	VVPGEEEQK	507.759	816.373	511.766	824.388
Transcription factor SOX-1	P35716	SOX11	AAQSGDYGGAGDDYVLGSLR	657.973	545.341	661.309	555.349
Transferrin receptor protein 1	P02786	TFRC	GFVEPDHYVVVGAQR	558.286	734.881	561.622	739.885
Transthyretin	P02766	TTR	GSPAINVAVHVFR	456.258	611.856	459.594	616.861
Tumor necrosis factor receptor superfamily member 1A	P19438 (not in isoforms 4 or 5)		EATLELLGR	501.285	587.351	506.289	597.359
Tumor necrosis factor receptor superfamily member 1A	P19438	TNFRSF1A	LGLSDHEIDR	385.532	521.252	388.868	526.256
Tumor necrosis factor receptor superfamily member 1B	P20333	TNFRSF1B	DEQVPFSK	475.235	478.266	479.242	486.28
Vascular cell adhesion protein 1	P19320	VCAM1	NTVISVNPSTK	580.32	845.473	584.327	853.487
Vascular endothelial growth factor B	O43915|P49765|P15692	VEGFD | VEGFB | VEGFA	VVSWIDVYTR	619.332	1039.52	624.337	1049.53
Vascular endothelial growth factor D	O43915	VEGFD	DLIQHPK	425.743	622.367	429.75	630.381
Vascular non-inflammatory molecule 3	Q9NY84	VNN3	TETPVSK	381.206	231.098	385.213	231.098
Vasorin	Q6EMK4	VASN	YLQGSSVQLR	575.814	746.416	580.819	756.424
Vitamin D-binding protein	P02774	GC	VLEPTLK	400.25	587.34	404.257	595.354
Vitamin K-dependent protein C	P04070	PROC	LGEYDLR	433.224	752.357	438.228	762.366
Vitamin K-dependent protein S	P07225	PROS1	VYFAGFPR	478.753	694.367	483.757	704.375
Vitamin K-dependent protein Z	P22891	PROZ	DFAEHLLIPR	404.224	474.785	407.56	479.789
Vitamin K-dependent protein Z	P22891	PROZ	GLLSGWAR	430.243	576.289	435.247	586.297
Vitronectin	P04004	VTN	FEDGVLDPDYPR	711.83	647.315	716.835	657.323
von Willebrand factor	P04275	VWF	ILAGPAGDSNVVK	620.848	472.246	624.856	476.253
Xaa-Pro dipeptidase	P12955	PEPD	AVYEAVLR	460.764	750.414	465.768	760.423
Zinc-alpha-2-glycoprotein	P25311	AZGP1	EIPAWVPFDPAAQITK	891.975	1087.58	895.982	1095.59

## Sheet: Table S9
Sample identity	Position (well)	Number of injections
QC-A Replicate 1	H10	3
QC-B Replicate 1	C11	3
QC-C Replicate 1	F11	3
Blank		1
Blank		1
Standard Curve A	A12	3
Standard Curve B	B12	3
Standard Curve C	C12	3
Standard Curve D	D12	3
Standard Curve E	E12	3
Standard Curve F	F12	3
Standard Curve G	G12	3
Standard Curve H	H12	3
Blank		1
Blank		1
QC-A Replicate 2	A11	3
QC-B Replicate 2	D11	3
QC-C Replicate 2	G11	3
Blank		1
Blank		1
Experimental Samples 1-21	A1, B1, C1, etc	3
Blank		1
Blank		1
QC-A Replicate 3	B11	3
QC-B Replicate 3	E11	3
QC-C Replicate 3	H11	3
